# Supplementary material for: Age of the oldest known Homo sapiens from eastern Africa
Source: Nature. 2022 Jan 12;601(7894):579–83. doi: 10.1038/s41586-021-04275-8 (PMC8791829; doi:10.1038/s41586-021-04275-8)
Supplement: Supplementary file 3 — Major element normalized composition of tephra samples. [file 41586_2021_4275_MOESM3_ESM.xlsx]

## Sheet: Sheet1
Table S1. Major element normalised composition of tephra samples
Concentrations in wt%, normalised to 100% volatile free. Key: FeO* = total Fe as FeO; n.a. = not analysed; Alkalis = Na2O+K2O; n= number of analyses; SD = standard deviation; Pop = population
Volcano/formation	Unit	Sample ID-pt	SiO2	TiO2	Al2O3	FeO*	MnO	MgO	CaO	Na2O	K2O	Cl	Alkalis	Analytical total
Shala	Qi2 Unit 14A	17-14A1-1	74.7691	0.312863	9.73746	4.93408	0.2674	0.0234173	0.203899	4.89431	4.84136	n.a	9.73567	94.8019
	233 ka	17-14A1-2	75.098	0.308747	9.67152	5.03401	0.245169	0.0166038	0.18611	4.81143	4.63404	n.a	9.44547	95.1588
		17-14A1-3	74.8774	0.319251	10.0101	4.84048	0.280224	0.0509693	0.289075	4.51782	4.81649	n.a	9.33431	93.782
		17-14A1-4	74.8572	0.327077	10.0292	5.02677	0.247268	0.0602008	0.23137	4.22815	4.97971	n.a	9.20786	94.3509
		17-14A1-5	74.5198	0.329306	9.78627	5.1438	0.292975	0.0184301	0.244675	4.8969	4.75126	n.a	9.64815	94.4108
		17-14A1-6	75.3167	0.333094	9.50937	5.01217	0.27222	0.106959	0.244248	4.14385	5.03553	n.a	9.17939	93.3069
		17-14A1-7	74.9907	0.305197	9.63502	4.92612	0.240306	0.0175523	0.197862	4.92835	4.73209	n.a	9.66044	94.005
		17-14A1-8	74.7848	0.329487	9.64211	5.00326	0.281499	0.0231369	0.212517	4.98183	4.73075	n.a	9.71259	93.3572
		17-14A1-9	74.8239	0.324803	9.88973	5.1366	0.26084	0.0207908	0.217243	4.5256	4.79599	n.a	9.32159	94.2725
		17-14A1-10	75.3159	0.332144	9.67461	4.88286	0.2298	0.0281602	0.229485	4.21132	5.06317	n.a	9.27449	95.1697
		Average (n=10)	74.9353	0.322197	9.75854	4.99401	0.26177	0.036622	0.225648	4.61396	4.83804		9.452
		SD	0.250489	0.0100978	0.170122	0.0999903	0.0205858	0.0288345	0.0294954	0.330124	0.142938
Shala	Qi2 Unit 14B	17-14B5	74.4628	0.337491	10.0182	5.01824	0.264637	0.0138769	0.18246	4.98366	4.7097	0.1772	9.69335	92.2395
	233 ka	17-14B5	74.4355	0.346306	9.64068	4.9588	0.321593	0.0200726	0.234936	5.17291	4.86059	0.1838	10.0335	92.6636
		17-14B5	74.8564	0.320387	9.87724	4.85962	0.186937	0.0310848	0.211805	4.98096	4.66539	0.1815	9.64635	93.2933
		17-14B5	74.7674	0.336347	9.77705	5.11524	0.236533	0.0465081	0.230058	4.53383	4.95888	n.a	9.49272	92.6721
		17-14B5	74.7575	0.311373	9.68778	5.08008	0.269045	0.035327	0.214224	4.66887	4.95999	n.a	9.62886	92.8468
		17-14B5	74.9776	0.345218	9.60879	4.95271	0.204438	0.0232658	0.22598	4.78888	4.87365	n.a	9.66254	92.8399
		17-14B5	74.9398	0.317835	9.61362	5.08922	0.265238	0.0320948	0.227562	4.74208	4.75121	n.a	9.49329	93.1616
		17-14B5	74.9603	0.333194	9.59625	4.96317	0.272175	0.0732448	0.175015	4.6866	4.91534	n.a	9.60194	93.2489
		17-14B5	74.6639	0.329643	9.71274	5.00963	0.293312	0.0178992	0.226403	4.74029	4.96925	n.a	9.70954	93.8591
		17-14B5	74.8717	0.338988	9.70831	4.98382	0.219088	0.0748444	0.229765	4.57117	4.98745	n.a	9.55862	93.6611
		17-14B5	75.2749	0.331377	9.77594	4.88631	0.223637	0.0164186	0.240484	4.56073	4.68542	n.a	9.24615	93.1868
		17-14B5	75.1076	0.321207	9.71692	4.98176	0.188914	0.0198012	0.206681	4.62277	4.81875	n.a	9.44152	93.4289
		17-14B5	74.6938	0.326256	9.68296	5.01556	0.231536	0.0240254	0.197837	4.75404	5.06308	n.a	9.81712	94.0674
		17-14B5	74.9063	0.331742	9.77761	4.84778	0.267565	0.0545986	0.204665	4.28955	5.2951	n.a	9.58466	93.9586
		17-14B5	74.6558	0.334956	9.73725	5.07277	0.277523	0.0246899	0.196883	4.76398	4.91785	n.a	9.68183	94.3706
		17-14B5	74.7687	0.328546	9.81841	5.20786	0.258469	0.0131461	0.165598	4.88037	4.55543	n.a	9.4358	94.3247
		17-14B5	74.8727	0.327957	9.67442	5.15345	0.264105	0.0294864	0.236846	4.76026	4.66989	n.a	9.43015	94.2808
		17-14B5	74.9639	0.319808	9.83564	4.98748	0.244896	0.0133696	0.198739	4.56464	4.84986	n.a	9.4145	94.244
		17-14B5	74.7866	0.332967	9.80529	4.91026	0.234451	0.018921	0.178428	4.88827	4.83944	n.a	9.72771	94.6039
		17-14B5	74.9832	0.325589	9.71549	5.02398	0.2552	0.0226515	0.214872	4.73946	4.71511	n.a	9.45457	94.4749
		17-14B5	74.8491	0.330745	9.65509	5.09311	0.290075	0.0277821	0.217398	4.53356	4.98367	n.a	9.51723	94.6651
		17-14B5	74.9453	0.32781	9.83674	5.02117	0.236899	0.0191337	0.170089	4.56545	4.87106	n.a	9.43652	94.5974
		17-14B5	75.3158	0.327612	9.70579	4.83437	0.271047	0.0223927	0.209812	4.42908	4.88563	n.a	9.31471	94.2272
		17-14B5	74.7484	0.340652	9.82566	5.07242	0.263934	0.0173641	0.231311	4.50404	4.97213	n.a	9.47617	95.0237
		17-14B5	75.0455	0.318868	9.72828	4.88129	0.281398	0.0311374	0.193685	4.28483	5.19552	n.a	9.48034	94.7413
		17-14B5	74.8686	0.324695	9.79244	5.11672	0.230707	0.0276807	0.18324	4.62846	4.80907	n.a	9.43753	95.0121
		17-14B5	74.8218	0.315721	9.74647	5.09338	0.289193	0.0278917	0.196605	4.37721	5.11949	n.a	9.4967	95.3688
		17-14B5	75.1442	0.324425	9.64611	5.11498	0.272122	0.0152288	0.182745	4.59604	4.70233	n.a	9.29837	95.2143
		17-14B5	75.0086	0.331631	9.65639	5.07527	0.305541	0.0699936	0.209981	4.36297	4.98097	n.a	9.34394	95.4372
		17-14B5	75.2349	0.337307	9.84127	4.78156	0.270266	0.0190195	0.20333	4.69014	4.62541	n.a	9.31555	95.1656
		17-14B5	75.1136	0.326319	9.61197	5.07165	0.280375	0.0192568	0.209522	4.51907	4.84821	n.a	9.36728	95.5507
		17-14B5	75.0363	0.334822	9.53941	5.1194	0.239636	0.0232747	0.198096	4.84564	4.63658	n.a	9.48222	95.812
		17-14B5	75.2034	0.332943	9.88851	4.80325	0.264848	0.0199787	0.212548	4.5929	4.67449	n.a	9.26739	95.6021
		17-14B1-1	75.1393	0.32217	9.72807	4.91723	0.252642	0.0487876	0.218255	4.38841	4.96483	n.a	9.35324	93.0565
		17-14B1-2	74.7782	0.322392	9.94324	4.86753	0.256657	0.0212016	0.213614	4.63964	4.9274	n.a	9.56704	93.8609
		17-14B1-4	75.4028	0.334843	9.65942	4.8706	0.233832	0.0400824	0.225342	4.31331	4.90606	n.a	9.21937	93.0584
		17-14B1-5	74.9971	0.303659	9.66369	5.00225	0.286332	0.0819792	0.239115	4.26519	5.12906	n.a	9.39425	92.3406
		Average (n=37)	74.9286	0.328481	9.73646	4.99605	0.256886	0.0307436	0.208485	4.62782	4.87279	0.180833	9.50061
		SD	0.218253	0.0089688	0.103116	0.107283	0.0299599	0.0184069	0.0201783	0.211329	0.167841	0.0500473
		Discarded analyses
		17-14B1-3	74.964	0.332464	9.76942	5.04358	0.272397	0.242417	0.228126	3.53009	5.59429	n.a	9.12438	93.0629
		17-14B1-8	75.5568	0.314455	9.81247	5.12853	0.299516	0.0265449	0.218807	3.16819	5.47179	n.a	8.63998	93.05
		17-14B1-9	74.9046	0.33495	9.66221	4.98462	0.262439	0.21109	0.206578	4.45802	4.95056	n.a	9.40858	93.0885
		17-14B5	74.5814	0.321558	9.72696	5.04254	0.238748	0.368339	0.234877	4.48309	4.99404	n.a	9.47713	92.9849
		17-14B5	74.4857	0.331227	9.84681	4.97378	0.265712	0.297288	0.201701	4.63235	4.95713	n.a	9.58948	93.1083
		17-14B5	74.5064	0.336289	9.73512	4.99066	0.2587	0.272355	0.250867	4.35365	5.26969	n.a	9.62334	94.4724
		17-14B5	75.0343	0.325571	9.47669	4.88813	0.265807	0.418773	0.235872	4.17425	5.16274	n.a	9.33699	94.2037
		17-14B5	75.6597	0.312883	9.62682	4.73564	0.239258	0.485421	0.192405	4.08661	4.63259	n.a	8.7192	94.1245
Shala	Qi2 Unit 14C	ETH17-14C-1	74.6359	0.334522	9.66045	4.93965	0.240021	0.016628	0.228557	5.17471	4.74786	0.1525	9.92257	96.8247
	233 ka	ETH17-14C-2	74.5507	0.340497	9.73575	4.86659	0.25658	0.0214672	0.21724	5.35253	4.63579	0.1601	9.98832	97.3577
		ETH17-14C-3	74.661	0.328804	9.57723	4.82633	0.219237	0.0226189	0.232207	5.23679	4.82882	0.1614	10.0656	96.3796
		ETH17-14C-4	74.9007	0.327877	9.54967	4.87457	0.263471	0.0110762	0.173938	5.19558	4.7031	0.1571	9.89867	97.506
		ETH17-14C-5	74.5401	0.311354	9.78173	4.88669	0.266055	0.0220234	0.222843	5.30065	4.66854	0.1571	9.96919	95.8072
		ETH17-14C-6	74.7753	0.348546	9.57644	4.817	0.285174	0.0189077	0.213283	5.25343	4.71113	0.1525	9.96456	96.2571
		ETH17-14C-7	74.7104	0.32062	9.68733	4.76462	0.260252	0.0106289	0.233525	5.40194	4.60168	0.1388	10.0036	96.906
		ETH17-14C-8	74.9587	0.332641	9.6032	4.83688	0.206463	0.0257164	0.220994	4.86145	4.92219	0.1862	9.78364	95.6587
		ETH17-14C-10	74.9406	0.339159	9.711	4.81533	0.22371	0.0211519	0.210789	5.05905	4.68196	0.1649	9.74101	95.9726
		ETH17-14C-11	74.7613	0.322788	9.77496	4.76497	0.225797	0.0127049	0.220839	5.13497	4.74814	0.144	9.8831	96.8127
		ETH17-14C-12	74.6898	0.326623	9.77373	4.75085	0.228688	0.0209493	0.196593	5.30275	4.70224	0.1425	10.005	96.9006
		ETH17-14C-13	74.511	0.330274	9.60718	5.00353	0.230821	0.0222379	0.221144	5.32773	4.72566	0.1373	10.0534	97.1315
		ETH17-14C-14	74.4899	0.354938	9.50444	5.12617	0.217698	0.0157145	0.206698	5.23764	4.84677	0.1541	10.0844	95.4533
		ETH17-14C-15	74.721	0.320471	9.73194	4.85222	0.259601	0.024906	0.226221	5.17889	4.67261	0.15	9.8515	96.7639
		ETH17-14C-16	74.8423	0.32662	9.63658	4.91165	0.233565	0.0173964	0.204948	5.15623	4.67068	0.1489	9.82691	97.1465
		ETH17-14C-17	74.7413	0.334352	9.78555	4.83121	0.237322	0.0181996	0.207787	4.99531	4.82382	0.1779	9.81914	96.1561
		ETH17-14C-19	74.6868	0.332383	9.82682	4.85065	0.235351	0.0164319	0.200407	5.06624	4.77909	0.1535	9.84533	96.1542
		ETH17-14C-20	74.6194	0.330384	9.54638	5.00638	0.231878	0.0150175	0.226522	5.23574	4.76537	0.1496	10.0011	95.2225
		ETH17-14C-21	74.3906	0.344674	9.58804	5.11005	0.242156	0.022519	0.233107	5.27489	4.75232	0.1489	10.0272	97.2514
		ETH17-14C-22	74.6666	0.314944	9.70776	5.06398	0.208553	0.0148598	0.213815	5.15159	4.62851	0.141	9.7801	96.906
		ETH17-14C-23	74.941	0.343824	9.51562	4.71599	0.226503	0.0148324	0.177474	5.35986	4.70147	0.1488	10.0613	97.0846
		ETH17-14C-24	74.5548	0.319987	9.62636	4.88654	0.219772	0.0141988	0.234486	5.46498	4.66893	0.1443	10.1339	97.1915
		ETH17-14C-25	74.711	0.307149	9.68983	4.93885	0.242722	0.0245636	0.208583	5.25006	4.62161	0.1437	9.87167	96.077
		ETH17-14C-26	74.8119	0.322526	9.64209	4.97078	0.24169	0.00245891	0.227551	5.14505	4.62746	0.1453	9.77251	97.6044
		ETH17-14C-27	74.8285	0.335167	9.69289	4.80735	0.187953	0.0147111	0.227457	5.21978	4.65962	0.1455	9.8794	97.2053
		ETH17-14C-28	74.84	0.326427	9.46937	4.88819	0.229156	0.00944975	0.202964	5.38646	4.62945	0.1516	10.0159	97.3571
		ETH17-14C-29	74.4469	0.336395	9.79549	4.70583	0.242032	0.00812946	0.225567	5.44231	4.78198	0.1453	10.2243	97.1774
		ETH17-14C-30	74.8214	0.329351	9.56904	4.79164	0.242804	0.0197259	0.203146	5.28459	4.73835	0.145	10.0229	96.8269
		ETH17-14C-31	74.7186	0.325351	9.69587	4.71172	0.217316	0.0205485	0.212957	5.34395	4.72916	0.1488	10.0731	96.3575
		ETH17-14C-32	74.6544	0.337991	9.78716	4.82884	0.197144	0.0117807	0.215284	5.23855	4.72886	0.1226	9.96741	95.9196
		ETH17-14C-33	74.8232	0.33537	9.48576	4.77662	0.2625	0.0168161	0.23881	5.23277	4.80803	0.1759	10.0408	94.5523
		ETH17-14C-34	74.7581	0.332517	9.7075	4.88205	0.232949	0.0266346	0.220672	5.0456	4.77905	0.1595	9.82465	96.1154
		ETH17-14C-35	74.805	0.303733	9.70291	4.87244	0.228911	0.0155018	0.225913	5.04141	4.78532	0.1513	9.82672	96.7627
		ETH17-14C-36	74.28	0.3227	9.79203	4.96467	0.255074	0.0126346	0.225559	5.39539	4.71354	0.1526	10.1089	96.5602
		ETH17-14C-37	74.5229	0.335357	9.82197	4.74829	0.296646	0.0168397	0.186469	5.08498	4.96607	0.1591	10.0511	97.3888
		ETH17-14C-38	74.8005	0.321721	9.67493	4.73638	0.247866	0.0175353	0.224039	5.23397	4.73627	0.1394	9.97024	96.9475
		ETH17-14C-39	74.7375	0.329943	9.56207	4.98217	0.250827	0.0140949	0.22274	5.24833	4.62692	0.1538	9.87525	97.1986
		ETH17-14C-40	74.854	0.329918	9.52937	4.88138	0.235862	0.00702832	0.191005	5.32282	4.63115	0.1478	9.95396	96.7514
		ETH17-14C-41	74.54	0.327363	9.83293	4.98413	0.256765	0.0142019	0.208706	5.20035	4.63557	0.1578	9.83592	97.1704
		ETH17-14C-42	74.9328	0.332642	9.59405	4.75776	0.232798	0.0154164	0.20631	5.20049	4.71224	0.1501	9.91273	96.6505
		ETH17-14C-43	74.4528	0.317306	9.66926	4.95501	0.262562	0.0122915	0.221866	5.38645	4.71331	0.1578	10.0998	96.8151
		ETH17-14C-44	74.6257	0.323718	9.64625	4.86128	0.250221	0.0169448	0.221945	5.21005	4.84807	0.1393	10.0581	96.1949
		ETH17-14C-45	74.6833	0.326022	9.61352	4.85934	0.237079	0.0106401	0.228918	5.30488	4.70945	0.1503	10.0143	96.8033
		Average (n=43)	74.6962	0.328952	9.66238	4.86992	0.238827	0.0164682	0.215579	5.23119	4.72484	0.151486	9.95603
		SD	0.158994	0.0101839	0.10025	0.103599	0.021381	0.00527461	0.0149282	0.125928	0.0816095	0.0111172
Kibish	KHS tuff	18-1KHS-2	77.0519	0.329165	9.97392	4.95204	0.266074	0.017674	0.208446	2.56476	4.63605	0.1559	7.20081	93.3575
		18-1KHS-5	76.9907	0.333242	10.0499	5.09371	0.311244	0.0214538	0.220201	2.25951	4.72006	0.1585	6.97957	91.8251
		18-1KHS-8	77.1608	0.330027	9.82946	4.97441	0.2592	0.0174657	0.215268	2.57111	4.64224	0.1544	7.21335	93.3256
		18-1KHS-9	77.3263	0.322064	9.69355	5.10219	0.273407	0.022215	0.233312	2.4948	4.53219	0.1788	7.02699	92.2799
		18-1KHS-10	76.9054	0.3372	9.72482	5.28954	0.268323	0.0139276	0.223059	2.48738	4.75039	0.1625	7.23777	91.904
		18-1KHS-11	76.4517	0.338747	9.85372	5.34108	0.292251	0.0220807	0.219745	2.81285	4.66783	0.1583	7.48068	94.2
		18-1KHS-12	77.141	0.349719	9.85614	5.26111	0.300396	0.0124939	0.215764	2.32386	4.53951	0.1473	6.86337	92.0452
		18-1KHS-13	77.2339	0.334147	9.74389	5.22271	0.274374	0.0197446	0.234238	2.2935	4.64353	0.1504	6.93703	92.6837
		18-1KHS-14	77.1763	0.349952	9.95716	5.09003	0.284792	0.0227355	0.256073	2.30129	4.56167	0.1675	6.86296	91.9268
		18-1KHS-15	77.2391	0.341224	9.70978	4.90232	0.298558	0.0163519	0.237157	2.66352	4.59196	0.1627	7.25548	92.344
		18-1KHS-18	77.075	0.369861	9.83419	5.31423	0.260631	0.00989049	0.209874	2.42013	4.50615	0.1581	6.92628	92.0076
		18-1KHS-19	76.3338	0.324542	9.95919	4.96664	0.220145	0.0212007	0.180206	3.05676	4.93752	0.1617	7.99427	93.3931
		18-1KHS-21	76.7778	0.325853	9.81615	5.02284	0.268254	0.0218031	0.212498	2.87974	4.67507	0.1554	7.55481	92.1889
		18-1KHS-22	76.4355	0.341789	9.95938		0.264502	-0.000436652	0.244307	2.28969	4.48551	0.1521	6.7752	91.6061
		18-1KHS-23	76.6291	0.328332	10.368	5.04134	0.261497	0.0182767	0.217374	2.46022	4.67591	0.1537	7.13613	92.4675
		18-1KHS-24	77.077	0.329918	9.58296	5.20823	0.263459	0.0127515	0.226393	2.60811	4.69114	0.1493	7.29926	92.5382
		18-1KHS-26	76.7105	0.321895	10.0113	5.09298	0.245085	0.0248188	0.207429	2.73135	4.65469	0.1548	7.38604	93.4777
		18-1KHS-27	76.8718	0.326073	10.0506	4.99627	0.259127	0.0197221	0.212342	2.626	4.63799	0.151	7.26399	91.268
		18-1KHS-28	77.2014	0.351262	9.53767	5.31982	0.239383	0.0300585	0.21475	2.56648	4.53917	0.1604	7.10564	92.1535
		18-1KHS-30	77.1863	0.347885	10.0448	4.97806	0.256494	0.020571	0.23153	2.40594	4.52839	0.1497	6.93434	93.3355
		18-1KHS-31	77.0674	0.338252	9.59595	5.07615	0.320886	0.0176892	0.202347	2.68692	4.69443	0.152	7.38135	92.712
		18-1KHS-32	76.8172	0.324216	9.94754	5.06417	0.262736	0.0207789	0.221499	2.76606	4.57576	0.1591	7.34182	93.3638
		18-1KHS-33	76.6744	0.346824	9.49719	5.31184	0.274082	0.0246366	0.191358	3.03104	4.64867	0.1689	7.67971	94.1689
		18-1KHS-34	77.1918	0.3585	10.0909	5.12729	0.249997	0.0432918	0.227638	2.23123	4.47934	0.1449	6.71056	91.2412
		18-1KHS-35	76.6869	0.328197	10.0825	5.16054	0.277598	0.0299528	0.232348	2.56353	4.6384	0.1475	7.20193	93.4805
		18-1KHS-36	77.345	0.33342	9.69044	4.94683	0.290165	0.0172589	0.20441	2.62465	4.54783	0.1652	7.17247	92.7058
		18-1KHS-37	77.1603	0.332739	9.96308	5.0673	0.284275	0.0258038	0.21467	2.34381	4.60804	0.1607	6.95185	92.2345
		18-1KHS-38	77.035	0.317849	9.71267	5.10931	0.258636	0.0199532	0.217975	2.74685	4.58179	0.163	7.32865	92.717
		18-1KHS-39	77.4646	0.325185	9.81866	4.91693	0.242275	0.00951601	0.194695	2.46476	4.56342	0.1507	7.02817	91.4249
		18-1KHS-40	76.8154	0.332823	10.0558	5.24556	0.326724	0.0192767	0.204529	2.36189	4.63796	0.1559	6.99985	91.8205
		18-1KHS-41	76.4829	0.326355	10.0251	5.21284	0.301102	0.0197497	0.209368	2.6975	4.72514	0.1521	7.42264	92.6597
		18-1KHS-42	76.8571	0.335069	10.3176	5.19336	0.334748	0.0164964	0.21938	2.36851	4.35772	0.1639	6.72623	93.3539
		18-1KHS-43	76.8912	0.353357	9.86447	5.20437	0.300677	0.0275791	0.221171	2.56001	4.57716	0.1653	7.13716	92.824
		18-1KHS-44	76.877	0.318587	9.92979	4.89726	0.292917	0.020877	0.208983	2.78687	4.66771	0.1559	7.45458	93.8832
		18-1KHS-45	77.2404	0.324733	9.91045	5.06553	0.267133	0.0130415	0.221162	2.4317	4.52583	0.1592	6.95753	92.014
		18-1KHS-46	77.1184	0.352919	10.1339	5.07489	0.241294	0.0164123	0.206295	2.23588	4.62002	0.1485	6.8559	92.004
		18-1KHS-47	77.1379	0.335238	9.94296	5.08826	0.277389	0.0243572	0.211821	2.46943	4.51261	0.1498	6.98203	91.9646
		18-1KHS-49	77.0093	0.321823	10.0646	4.95864	0.268346	0.0212414	0.201206	2.53466	4.62016	0.1514	7.15483	93.685
		18-1KHS-50	77.2287	0.351937	9.97779	5.03293	0.285509	0.0345121	0.26041	2.26179	4.56642	0.1573	6.82821	92.4313
		Average (n=39)	76.9763	0.335665	9.902	5.10325	0.274966	0.0201852	0.217724	2.53805	4.60937	0.156764	7.14742
		SD	0.274091	0.0123047	0.19343	0.127414	0.0248877	0.00729888	0.0159717	0.212131	0.0959892	0.00705051
		Discarded analyses
		18-1KHS-1	77.3138	0.360198	9.959	5.14778	0.302694	0.0091259	0.20143	2.15855	4.54745	0.148	6.706	90.9499
		18-1KHS-3	77.9067	0.353837	9.88556	5.33735	0.237944	0.0133046	0.238714	1.89256	4.134	0.1551	6.02656	90.9458
		18-1KHS-20	77.8531	0.344004	10.1225	5.01755	0.329565	0.0236978	0.22309	2.00318	4.0833	0.1451	6.08648	90.7256
Gademotta	Unit D	ETH18-20-1	75.4184	0.359102	10.2053	5.66269	0.255072	0.00365772	0.265508	3.26151	4.56172	0.1299	7.82322	92.95
	184 ka	ETH18-20-2	75.4088	0.375865	10.3685	5.2724	0.185307	0.0124324	0.286159	3.57463	4.5047	0.1316	8.07934	93.3
		ETH18-20-3	75.6306	0.355074	10.2385	5.35552	0.260625	0	0.286041	3.21861	4.62544	0.1347	7.84405	92.85
		ETH18-20-4	76.171	0.232844	9.2044	6.07806	0.212929	0.00796601	0.226924	3.32732	4.53406	0.1727	7.86137	92.89
		ETH18-20-5	75.7416	0.336959	10.0734	5.92939	0.239543	0.00269999	0.303263	2.77872	4.58933	0.1572	7.36805	92.59
		ETH18-20-6	76.2712	0.361214	9.90796	5.55392	0.222277	0.00838783	0.27454	2.90574	4.47598	0.1423	7.38172	92.99
		ETH18-20-7	76.1354	0.321411	9.68055	5.69895	0.26267	0.00139604	0.247958	3.12047	4.50995	0.1551	7.63042	93.12
		ETH18-20-8	76.3413	0.257644	9.4525	5.96562	0.206202	0.00873554	0.231977	2.96846	4.56782	0.1617	7.53629	92.72
		ETH18-20-9	75.989	0.362924	10.0928	5.34732	0.245669	0.00321837	0.287078	3.13394	4.53296	0.1404	7.6669	93.22
		ETH18-20-10	75.7457	0.371431	10.1725	5.55447	0.220514	0.00699189	0.294413	2.99371	4.63659	0.1334	7.63031	92.96
		ETH18-20-11	76.2267	0.282009	9.31178	6.18218	0.270836	0.00397499	0.262564	2.96706	4.49292	0.178	7.45997	93.08
		ETH18-20-12	75.3857	0.35452	9.81827	5.64341	0.214455	0.0105208	0.262383	3.68123	4.606	0.1413	8.28722	94.1
		ETH18-20-13	75.8886	0.334552	9.58645	5.90466	0.157083	0.0107297	0.259551	3.21826	4.62246	0.1405	7.84072	93.2
		ETH18-20-14	75.5404	0.35847	10.0815	5.35039	0.213461	0.00799679	0.266666	3.54205	4.60946	0.1315	8.1515	93.79
		ETH18-20-15	75.6639	0.367195	10.2952	5.43204	0.245118	0.0035369	0.244153	2.95685	4.73227	0.1376	7.68912	93.3
		ETH18-20-16	75.6582	0.365334	10.2637	5.53977	0.159454	0.0206097	0.313701	2.99383	4.65735	0.1436	7.65118	92.19
		ETH18-20-18	76.1944	0.306726	9.82033	5.46764	0.208314	0.00292636	0.226739	3.21044	4.56252	0.1302	7.77296	92.26
		ETH18-20-19	75.9234	0.352223	10.0826	5.4129	0.202283	0.0179928	0.300426	2.73687	4.94149	0.193	7.67836	91.7
		ETH18-20-20	76.0009	0.324516	9.76232	5.82581	0.220597	0.00937782	0.272066	2.93057	4.62719	0.1456	7.55776	91.71
		ETH18-20-21	76.0231	0.356136	10.1075	5.60554	0.171828	0.0090379	0.245099	2.84759	4.62827	0.1394	7.47585	92.94
		ETH18-20-23	76.2114	0.324581	9.85033	5.50431	0.247341	0.000215454	0.292048	3.02196	4.5213	0.1456	7.54326	92.83
		ETH18-20-24	75.6972	0.356142	10.1592	5.57547	0.219272	0.00612371	0.257196	3.16252	4.54862	0.1296	7.71114	93.08
		ETH18-20-25	75.6825	0.345842	10.3542	5.57828	0.230525	0.0119852	0.287644	2.7663	4.74277	0.1413	7.50908	92.61
		ETH18-20-27	76.0779	0.326963	9.71998	5.67377	0.225402	0.0188196	0.263366	2.91833	4.75475	0.1421	7.67308	92.46
		ETH18-20-28	75.9819	0.317	9.80286	5.53265	0.210194	0.0108942	0.236041	3.39803	4.49525	0.1541	7.89328	93.63
		ETH18-20-29	75.9353	0.304993	9.61897	5.64659	0.203862	0.0113079	0.260402	3.47099	4.52476	0.1533	7.99575	93.74
		ETH18-20-30	76.2651	0.347076	9.7786	5.64096	0.197163	0.0017182	0.26471	3.03391	4.46195	0.1354	7.49586	93.12
		ETH18-20-31	75.978	0.347798	9.78611	5.81414	0.2016	0.0177503	0.272386	3.07102	4.49147	0.1349	7.56249	92.96
		ETH18-20-32	76.0318	0.385106	10.2462	5.25608	0.215534	0.0071376	0.268417	3.05262	4.51583	0.1378	7.56845	92.47
		ETH18-20-33	76.2667	0.298288	9.80533	5.63253	0.212339	0.00905864	0.288259	3.00628	4.47863	0.1556	7.48491	92.73
		Average (n=30)	75.9162	0.336331	9.92159	5.62125	0.217916	0.00824001	0.268256	3.10899	4.58513	0.145647	7.69412
		SD	0.281603	0.0349791	0.305948	0.229437	0.0281185	0.0055315	0.0228205	0.243252	0.1041	0.0151402
		Discarded analyses
		ETH18-20-26	76.0159	0.368398	10.2448	5.48246	0.223038	0.0107674	0.263361	2.55472	4.8295	0.1809	7.38422	91.02
Konso	TA-56	ETH18-14B-8	74.4596	0.350849	9.055	5.8584	0.316503	0.0249307	0.221916	5.18238	4.50305	0.2246	9.68543	92.64
		ETH18-14A	74.5579	0.348029	9.18472	5.60696	0.285629	0.0325942	0.244457	5.11633	4.61337	0.2323	9.7297	92.43
		ETH18-14A	79.1391	0.372203	9.36995	5.84747	0.34662	0.036578	0.247446	1.71742	2.9135	0.2526	4.63093	91.85
		ETH18-14A	74.798	0.349361	8.9646	5.47258	0.309586	0.0407322	0.237162	5.17502	4.6406	0.2274	9.81562	91.87
		ETH18-14A	74.461	0.352095	8.96803	5.8376	0.308431	0.0307146	0.21008	5.16209	4.64979	0.2375	9.81188	92.72
		ETH18-14A	74.6846	0.359972	9.08062	5.42854	0.341517	0.0234974	0.20343	5.21996	4.6556	0.2255	9.87556	91.63
		ETH18-14A	75.0125	0.354477	8.94014	5.41773	0.319917	0.0296378	0.223514	5.07053	4.62735	0.2182	9.69789	91.43
		ETH18-14A	77.8325	0.345884	9.65607	5.91948	0.254605	0.0853029	0.273839	2.553	3.0558	0.2184	5.6088	91.4
		ETH18-14A	75.2473	0.345344	8.96756	5.65787	0.357165	0.0219368	0.226715	4.94333	4.20845	0.2151	9.15178	92.36
		ETH18-14A	74.5687	0.337959	8.97641	5.83451	0.296304	0.0268392	0.232964	5.22752	4.49878	0.2352	9.72629	93.24
		ETH18-14A	75.2674	0.354987	9.21903	5.92494	0.288993	0.0471542	0.260253	4.25751	4.33649	0.2375	8.59399	92.71
		ETH18-14A	74.6269	0.347362	9.36079	5.74607	0.360503	0.031128	0.216711	4.88504	4.42545	0.2244	9.31049	92.88
		ETH18-14A	76.8077	0.339712	9.08359	5.824	0.31823	0.0306572	0.220321	2.93564	4.42953	0.2127	7.36517	92.66
		ETH18-14A	76.7794	0.356262	9.083	5.87048	0.318613	0.0285615	0.227519	2.85431	4.48102	0.2018	7.33534	92.91
		ETH18-14A	76.2599	0.3621	9.43865	6.27403	0.338584	0.0338584	0.208267	2.61733	4.46441	0.1948	7.08173	91.78
		ETH18-14A	76.7702	0.365394	9.37072	5.91466	0.289311	0.029606	0.214426	2.6912	4.35447	0.2039	7.04567	92.94
		ETH18-14A	76.7018	0.379464	9.37507	5.89528	0.312564	0.0360147	0.214451	2.61925	4.45513	0.2077	7.07438	92.09
		ETH18-14A	77.1215	0.341915	9.0416	5.91241	0.331414	0.0277819	0.22674	2.49677	4.47595	0.1891	6.97272	93.42
		ETH18-14A	77.0958	0.349881	9.08948	6.0773	0.254807	0.021553	0.219688	2.38812	4.49496	0.1856	6.88308	93.5
		ETH18-14A	76.3088	0.357582	9.30281	6.10603	0.3475	0.0303526	0.216329	2.92275	4.3947	0.2089	7.31745	92.56
		ETH18-14A	76.2165	0.35	9.14745	6.0915	0.292403	0.0276117	0.240092	3.20436	4.37861	0.2036	7.58296	93.6835
		ETH18-14A	76.3883	0.358048	9.22453	5.62119	0.292558	0.0321008	0.213862	3.33065	4.52557	0.2152	7.85622	93.5003
		ETH18-14A	76.5008	0.360871	9.19078	5.73401	0.299575	0.0332382	0.225653	3.05845	4.57866	0.2036	7.63711	94.2561
		ETH18-14A	76.7055	0.351263	9.21487	5.96972	0.285346	0.0345379	0.249828	2.57226	4.57785	0.1968	7.15011	93.4273
		ETH18-14A	75.7463	0.365511	9.21394	5.94275	0.289654	0.0251779	0.240266	3.43356	4.70838	0.195	8.14194	93.6798
		ETH18-14A	76.3617	0.346501	9.1821	6.06338	0.319028	0.0343134	0.249424	2.92967	4.48518	0.196	7.41485	94.1214
		ETH18-14A	76.4011	0.362024	8.97798	5.76468	0.2924	0.033903	0.24962	3.37543	4.50129	0.2096	7.87672	94.1845
		ETH18-14A	76.2004	0.34702	9.28792	5.76557	0.25017	0.0360625	0.224473	3.24497	4.62852	0.1945	7.87349	92.6881
		ETH18-14A	76.3249	0.350271	9.33145	5.69887	0.31008	0.0248496	0.237043	3.07994	4.63877	0.2055	7.71871	93.067
	Pop. 1	Average (n=29)	76.0464	0.353874	9.18272	5.83028	0.307862	0.0328009	0.230224	3.59534	4.40349	0.212862	7.99883
		SD	1.12714	0.00947262	0.173316	0.202786	0.0289282	0.0115371	0.0167855	1.1194	0.409438	0.0165785
		ETH18-14A	75.0189	0.386177	10.07	4.64061	0.271394	0.0338297	0.235403	4.74988	4.56917	0.1658	9.31905	93.14
		ETH18-14A	76.7748	0.337782	10.125	4.49923	0.273288	0.0318153	0.240826	3.10971	4.60643	0.1349	7.71613	91.92
		ETH18-14A	77.0467	0.344505	9.56138	4.95007	0.256376	0.0203542	0.247282	2.89993	4.64909	0.1441	7.54902	92.62
		ETH18-14A	76.6864	0.331075	9.67007	5.29085	0.263482	0.0384245	0.246907	3.08064	4.39213	0.166	7.47276	93.6783
		ETH18-14A	76.4159	0.33249	10.095	4.87313	0.249635	0.0309368	0.251455	3.12964	4.56515	0.1384	7.69479	93.3827
	pop. 2	Average (n=5)	76.3885	0.346406	9.9043	4.85078	0.262835	0.0310721	0.244374	3.39396	4.55639	0.14984	7.95035
		SD	0.798084	0.0228497	0.266935	0.30487	0.00998631	0.00665408	0.00628654	0.76345	0.0978765	0.0150241
		Discarded analyses
		ETH18-14A	76.2871	0.376526	9.26735	5.78915	0.289204	0.0260564	0.24549	3.16682	4.54243	0.1825	7.70925	92.1111
		ETH18-14A	76.5031	0.354642	9.3002	5.8629	0.322006	0.0382926	0.233672	2.66329	4.67583	0.2037	7.33912	92.2434
Kibish	ETH18-8	ETH18-8	74.5984	0.363278	9.2206	5.68917	0.308219	0.0315382	0.20548	4.99918	4.58234	0.2083	9.58153	93.5373
		ETH18-8-2	74.8342	0.344387	9.32175	5.53307	0.296187	0.031356	0.202331	4.96908	4.44599	0.2147	9.41507	94.3997
		ETH18-8-4	74.6394	0.380199	9.20934	5.40617	0.283818	0.031417	0.226309	5.19307	4.62011	0.224	9.81318	93.8982
		ETH18-8-8	74.6926	0.345778	9.21972	5.71773	0.31481	0.0366282	0.200013	4.89183	4.54317	0.2103	9.43501	93.6438
		ETH18-8-9	74.4381	0.356993	9.30256	5.55536	0.29698	0.0213876	0.234838	5.25157	4.52173	0.2083	9.7733	93.9795
		ETH18-8-10	74.3236	0.343492	9.18443	5.77511	0.298883	0.0288899	0.205416	5.18244	4.64097	0.2111	9.82341	94.1506
		ETH18-8-11	74.9109	0.367957	9.17118	5.37653	0.285549	0.0305758	0.196439	4.5314	5.12344	0.1953	9.65484	95.5003
		ETH18-8-12	74.9238	0.359024	9.10333	5.65586	0.266421	0.0314764	0.206906	5.03643	4.3865	0.2192	9.42293	93.0857
		ETH18-8-15	74.9105	0.351195	9.28307	5.53378	0.292556	0.0237121	0.197494	4.90702	4.47817	0.2138	9.38518	93.6231
		ETH18-8-16	74.7009	0.345305	9.36004	5.75252	0.310218	0.0329473	0.225176	4.78977	4.46661	0.2156	9.25638	93.4825
		ETH18-8-17	74.2328	0.36619	9.13798	5.79097	0.36396	0.0370651	0.239277	5.28416	4.52661	0.2075	9.81078	94.1587
		ETH18-8-18	74.951	0.345373	9.12497	5.69491	0.278527	0.0384581	0.218965	4.89232	4.43661	0.2168	9.32893	93.3483
		ETH18-8-19	74.5636	0.335597	9.37707	5.64792	0.265659	0.026694	0.198176	5.11233	4.47007	0.1977	9.5824	93.654
		ETH18-8-20	74.5374	0.354547	9.20034	5.71849	0.3254	0.0243598	0.194453	5.12619	4.51879	0.1894	9.64499	94.0074
		ETH18-8-21	74.4309	0.357806	9.17991	5.9622	0.318697	0.0329614	0.208473	5.01935	4.48974	0.2099	9.5091	94.3528
		ETH18-8-22	74.4834	0.359389	9.1842	5.56334	0.296142	0.0371235	0.207193	5.20935	4.62203	0.2146	9.83138	94.5493
		ETH18-8-23	74.4751	0.366853	9.28675	5.56355	0.295746	0.0262648	0.213001	5.35834	4.39402	0.1979	9.75236	93.6614
		ETH18-8-25	74.7126	0.344088	9.07577	5.55483	0.311876	0.0311559	0.221893	5.20716	4.52099	0.2102	9.72814	94.6851
		ETH18-8-26	74.4809	0.344061	9.28038	5.62852	0.313604	0.0340079	0.215562	5.17371	4.52929	0.2173	9.703	92.9197
		ETH18-8-27	74.6128	0.356072	9.24387	5.48272	0.291139	0.0300263	0.196073	5.23668	4.51361	0.2064	9.75028	94.2506
		ETH18-8-28	74.7441	0.347124	9.1081	5.52843	0.262118	0.0314796	0.222265	4.94633	4.78819	0.1911	9.73451	94.3468
		ETH18-8-29	74.6347	0.361419	9.09785	5.86886	0.309939	0.0247359	0.193236	5.12181	4.36737	0.1871	9.48918	94.5993
		ETH18-8-30	74.3965	0.356351	9.16245	5.82413	0.294148	0.0370057	0.212546	4.96056	4.71681	0.2038	9.67736	94.8502
		ETH18-8-32	74.7174	0.346272	9.25523	5.68598	0.252696	0.0288735	0.198216	4.98659	4.5166	0.193	9.50319	94.8966
		ETH18-8-34	74.5209	0.361467	9.13665	5.83532	0.311107	0.0322605	0.209534	4.9035	4.67416	0.2212	9.57765	93.9228
		ETH18-8-35	74.6906	0.352055	9.13249	5.72919	0.270844	0.0353968	0.182405	5.18006	4.41716	0.2192	9.59722	94.0762
		ETH18-8-36	74.9337	0.336991	9.09769	5.43513	0.320685	0.0325055	0.210486	5.02886	4.57432	0.2118	9.60318	93.8304
		ETH18-8-37	74.7283	0.348795	9.2375	5.76601	0.313851	0.0378288	0.202395	4.75692	4.60539	0.2047	9.36232	93.5794
		ETH18-8-38	74.4021	0.346745	9.35945	5.6009	0.299657	0.0283604	0.205372	4.99752	4.75555	0.2152	9.75307	93.4403
		ETH18-8-39	74.529	0.335641	9.25429	5.81667	0.305321	0.0173863	0.214785	4.95393	4.55203	0.1995	9.50596	94.3271
		ETH18-8-40	74.9076	0.338214	9.00226	5.68568	0.332545	0.0284519	0.205688	4.98797	4.51156	0.2174	9.49952	93.491
		ETH18-8-41	74.8519	0.370808	9.00249	5.72461	0.247665	0.0316078	0.200465	5.03582	4.53466	0.203	9.57047	94.2806
	Pop. 1	Average (n=32)	74.6409	0.352796	9.1973	5.65949	0.297968	0.0307481	0.208464	5.03848	4.55764	0.207978	9.59612
		SD	0.196092	0.0109926	0.0970599	0.140036	0.0243143	0.00495876	0.0124985	0.172286	0.144573	0.00982823
		ETH18-8-5	75.224	0.323122	9.8771	4.51198	0.239964	0.0239859	0.226017	4.93485	4.60571	0.1504	9.54056	94.6391
		ETH18-8-7	75.1101	0.344425	9.62075	4.88213	0.251683	0.0291868	0.223342	4.88921	4.65413	0.1806	9.54334	94.5633
		ETH18-8-14	74.7939	0.336469	9.90545	4.92089	0.279461	0.0125612	0.234154	4.81085	4.70928	0.1615	9.52013	93.1437
		ETH18-8-24	75.4617	0.337782	9.90078	4.67219	0.234933	0.0306202	0.269394	4.48997	4.59356	0.159	9.08353	93.729
		ETH18-8-33	75.2446	0.335952	9.87222	4.53297	0.252415	0.0316315	0.237767	4.92274	4.5508	0.1329	9.47354	94.2098
	Pop. 2	Average (n=5)	75.1669	0.33555	9.83526	4.70403	0.251691	0.0255971	0.238135	4.80952	4.6227	0.15688	9.43222
		SD	0.244216	0.00773323	0.120778	0.190988	0.0172485	0.0078591	0.0184307	0.185063	0.0608107	0.0173602
Corbetti	Caldera	COI2E-1	74.0071	0.353589	9.1632	5.45739	0.2517	0.0239615	0.225968	5.4475	5.05036	0.2098	10.4979	95.9872
	177 ka	COI2E-2	74.3847	0.336694	9.24176	5.43233	0.330501	0.0224602	0.188918	5.42131	4.63405	0.2031	10.0554	95.2795
		COI2E-3	74.2867	0.329597	9.17055	5.60057	0.316037	0.0249475	0.170906	5.14075	4.93485	0.2203	10.0756	96.6027
		COI2E-4	74.2159	0.337663	9.14097	5.42105	0.332765	0.0229277	0.193427	5.32017	4.99428	0.2241	10.3145	95.9537
		COI2E-5	74.4218	0.334018	9.06413	5.52281	0.272634	0.0284515	0.146843	5.07551	5.11042	0.2317	10.1859	95.9529
		COI2E-6	74.1505	0.342309	9.06922	5.90794	0.29366	0.027281	0.201547	4.75322	5.23837	0.1799	9.99159	96.4041
		COI2E-7	74.4775	0.352805	9.04434	5.71625	0.297581	0.0278201	0.209224	4.67992	5.19454	0.2038	9.87447	95.9738
		COI2E-8	74.5955	0.3519	9.11907	5.47807	0.266027	0.0299047	0.195315	4.72931	5.2165	0.1978	9.94581	96.3059
		COI2E-9	74.4867	0.358789	9.08227	5.4977	0.287176	0.0354436	0.224269	4.87215	5.13031	0.1848	10.0025	96.4913
		COI2E-10	74.2465	0.342622	9.0262	5.67423	0.261859	0.0420382	0.189897	5.18633	5.02222	0.2065	10.2086	96.5788
		COI2E-11	74.5791	0.354825	8.8783	5.45772	0.299384	0.0334721	0.209538	5.12756	5.03781	0.2023	10.1654	96.4982
		COI2E-12	74.1456	0.341271	9.05747	5.59449	0.342832	0.0217523	0.200974	5.18203	5.09513	0.2142	10.2772	96.082
		COI2E-13	74.1225	0.350701	9.08708	5.76713	0.265429	0.0272744	0.0966622	5.08004	5.2044	0.2069	10.2844	95.6941
		COI2E-14	74.477	0.350927	9.04421	5.37127	0.287	0.0289265	0.21278	5.01056	5.2149	0.2159	10.2255	97.1428
		COI2E-15	74.3777	0.340804	9.17493	5.54771	0.300992	0.0215738	0.215843	4.80868	5.19388	0.1901	10.0026	95.9495
		COI2E-16	74.4915	0.344355	9.0489	5.54015	0.304506	0.0229501	0.17682	4.69454	5.35634	0.1724	10.0509	95.8603
		COI2E-16	74.45	0.348937	8.79337	5.66407	0.314487	0.0299119	0.171838	5.03819	5.15577	0.2032	10.194	96.9515
		COI2E-17	74.4701	0.344234	9.13282	5.44948	0.240257	0.034624	0.219145	5.19033	4.88874	0.2139	10.0791	94.732
		COI2E-18	74.2043	0.335072	9.05675	5.82254	0.296855	0.0360481	0.216082	5.0739	4.94541	0.2106	10.0193	96.8151
		COI2E-19	74.1872	0.337149	9.21177	5.62204	0.271415	0.0235512	0.226406	5.3792	4.71684	0.1975	10.096	95.5365
		COI2E-21	74.7409	0.35657	8.85809	5.74388	0.287039	0.0286002	0.219061	4.34351	5.39322	0.1631	9.73672	96.5027
		COI2E-23	74.1628	0.357845	8.9128	5.7929	0.271612	0.0375966	0.207042	4.85403	5.39465	0.2091	10.2487	96.0192
		COI2E-24	74.3854	0.349146	8.93299	5.59563	0.276955	0.0309237	0.135709	5.43704	4.83037	0.1895	10.2674	95.7194
		COI2E-25	74.6449	0.342818	9.03805	5.35176	0.253515	0.0281683	0.193422	5.33246	4.79612	0.2045	10.1286	95.8525
		COI2E-26	74.4007	0.356349	8.88174	5.89314	0.291975	0.0257288	0.197601	4.85076	5.10086	0.2217	9.95162	96.0015
		COI2E-27	74.2137	0.371499	8.95644	5.83771	0.299786	0.0240077	0.208619	5.09005	4.97943	0.1985	10.0695	96.6355
		COI2E-28	74.1571	0.34063	9.0523	5.66241	0.322876	0.0394305	0.203759	5.19245	5.02574	0.2051	10.2182	96.8792
		COI2E-29	74.7478	0.340994	8.91532	5.56356	0.247345	0.0278976	0.187505	4.80472	5.14219	0.1927	9.94691	96.4239
		COI2E-30	74.1521	0.345317	9.20926	5.6787	0.280511	0.0235944	0.195676	4.89201	5.20419	0.198	10.0962	95.3616
		COI2E-31	74.0798	0.363513	9.22596	5.59732	0.27606	0.0225586	0.210135	5.36133	4.83383	0.1925	10.1952	97.0804
		COI2E-32	74.4613	0.341629	9.15499	5.52098	0.272744	0.0213065	0.162385	4.97487	5.06455	0.2019	10.0394	96.6839
		COI2E-33	74.5874	0.338415	9.04408	5.47682	0.343954	0.0365797	0.184884	4.96209	5.0108	0.222	9.97289	95.6814
		COI2E-34	74.1708	0.359585	9.04148	5.63737	0.255866	0.0226559	0.199538	5.26282	5.03221	0.2107	10.295	96.2221
		COI2E-35	74.4821	0.350874	8.95932	5.45787	0.284482	0.0268243	0.186331	5.37308	4.83506	0.1841	10.2081	97.2998
		COI2E-36	74.3225	0.357057	9.06848	5.70833	0.301277	0.0344465	0.21386	5.06478	4.922	0.2021	9.98677	96.0911
		COI2E-37	74.3476	0.353619	9.2506	5.57226	0.274216	0.0269533	0.184719	5.07357	4.9183	0.2046	9.99187	96.0921
		COI2E-38	74.2554	0.345258	9.05675	5.71442	0.275852	0.0248027	0.182894	4.87728	5.24067	0.213	10.1179	95.9572
		COI2E-39	74.2721	0.354264	9.06543	5.7538	0.343854	0.0336254	0.1649	4.99426	5.00332	0.2018	9.99757	96.0583
		COI2E-40	74.2186	0.326405	8.86552	5.72049	0.430462	0.0235135	0.199659	5.09356	5.11079	0.2174	10.2044	96.9655
		COI2E-41	74.2669	0.325637	9.04367	5.74406	0.279916	0.0202747	0.183611	4.83573	5.29512	0.1891	10.1309	96.672
		COI2E-42	74.0482	0.346306	8.88241	5.85515	0.300937	0.0322581	0.206348	5.23371	5.08522	0.216	10.3189	96.1
		Average (n=41)	74.3389	0.346634	9.04934	5.62009	0.292789	0.0282212	0.193172	5.05159	5.06229	0.203078	10.1139
		SD	0.186811	0.00998575	0.114918	0.146521	0.0343862	0.00556504	0.025637	0.244137	0.175145	0.0141586
