# Supplementary material for: Age of the oldest known Homo sapiens from eastern Africa
Source: Nature. 2022 Jan 12;601(7894):579–83. doi: 10.1038/s41586-021-04275-8 (PMC8791829; doi:10.1038/s41586-021-04275-8)
Supplement: Supplementary file 4 — Trace element abundances (ppm) of tephra samples. [file 41586_2021_4275_MOESM4_ESM.xlsx]

## Sheet: Sheet1
Table S2. Trace element abundances (ppm) of tephra samples
Concentrations in ppm. Key: <LOD = below detection limit; n.a. = not analysed; n = number of analyses; SD = standard deviation
Volcano/formation	Unit	Sample ID-pt	Zn	Rb	Sr	Y	Zr	Nb	Cs	Ba	La	Ce	Pr	Nd	Sm	Eu	Gd	Dy	Er	Yb	Hf	Ta	Pb	Th	U	La/Th	Zr/Y	Ce/Th	Nd/Th	Zr/Ta	Zr/Nb
Shala	Qi2 Unit 14B	17-14B5-2	163.71	132.145	11.77	78.752	854.93	159.43	1.2198	17.334	105.502	241.82	26.001	93.732	18.297	1.9153	15.515	15.836	9.523	8.881	19.26	9.1699	26.964	14.338	4.8578	7.35821	10.856	16.8657	6.53731	93.2322	5.36242
	233 ka	17-14B5-3	169.06	108.284	3.4347	98.761	956.58	141.882	0.9309	11.021	116.202	242.89	25.894	109.14	19.902	2.1935	17.976	19.367	10.272	10.593	22.577	8.6991	11.984	16.692	4.708	6.96154	9.68581	14.5513	6.53846	109.963	6.74208
		17-14B5-4	105.93	108.498	36.38	83.674	841.02	144.771	0.8774	14.445	103.683	234.33	24.717	97.584	18.511	2.1828	15.836	15.408	9.7156	8.5921	18.832	8.5493	17.227	14.766	4.5154	7.02174	10.0512	15.8696	6.6087	98.373	5.80931
		17-14B5-5	201.16	114.49	5.029	106.572	1019.71	154.401	1.0486	11.556	128.079	281.41	31.672	117.486	25.68	2.6108	20.651	22.684	13.161	13.268	25.252	9.7263	15.943	19.046	5.778	6.72472	9.56827	14.7753	6.16854	104.84	6.6043
		17-14B5-6	254.66	102.078	0.9309	100.259	935.18	148.944	1.0165	9.8868	117.914	255.73	27.285	112.136	20.972	2.461	17.5801	18.832	11.2992	11.235	23.326	9.2234	16.157	17.12	4.6438	6.8875	9.32764	14.9375	6.55	101.392	6.27874
		17-14B5-7	161.57	100.473	2.7178	84.423	798.22	135.89	0.9523	9.095	106.251	219.35	23.326	91.806	17.655	2.2363	15.836	16.157	9.309	9.2769	18.832	7.8859	12.947	14.231	4.2372	7.46617	9.45501	15.4135	6.45113	101.221	5.87402
		17-14B5-8	212.93	110.103	26.536	115.56	1005.8	151.94	0.9844	14.124	129.47	284.62	31.244	120.91	24.717	2.6964	20.116	22.149	12.305	12.091	24.503	9.523	17.12	18.618	4.6331	6.95402	8.7037	15.2874	6.49425	105.618	6.61972
		17-14B5-10	116.63	88.81	3.8948	64.2	663.4	130.54	0.7918	8.025	85.6	199.02	20.223	74.9	13.161	1.7869	13.375	10.914	6.634	7.811	14.766	6.955	13.589	11.663	3.9483	7.33945	10.3333	17.0642	6.42202	95.3846	5.08197
		17-14B5-12	197.95	110.317	1.6478	104.753	982.26	146.804	1.0058	10.6037	125.19	255.73	29.211	114.597	22.149	2.5894	18.832	18.939	11.3741	10.914	24.61	9.7049	16.585	17.976	4.5903	6.96429	9.37692	14.2262	6.375	101.213	6.69096
		17-14B5-13	100.58	104.646	2.1079	98.547	920.2	143.059	0.8881	10.165	115.346	253.59	26.108	107.321	20.544	2.2791	18.19	17.655	10.1971	10.3897	22.791	8.9666	16.585	15.943	4.387	7.2349	9.33768	15.906	6.73154	102.625	6.43231
		17-14B5-14	93.09	101.329	6.2809	94.053	908.43	135.355	0.9202	<LOD	117.7	242.89	26.322	104.86	20.009	2.3219	17.227	18.083	10.7	10.058	21.828	8.4744	16.478	15.729	4.2479	7.48299	9.6587	15.4422	6.66667	107.197	6.71146
		17-14B5-16	232.19	106.679	17.548	106.251	973.7	150.335	0.9416	13.054	127.651	267.5	28.676	111.815	22.577	2.6322	20.651	21.614	12.0589	11.7807	24.824	9.6514	15.943	18.297	4.9327	6.97661	9.16415	14.6199	6.11111	100.887	6.47687
		17-14B5-17	223.63	116.63	3.4133	118.77	1155.6	160.5	1.1663	14.017	144.45	315.65	31.779	127.33	26.108	3.0602	19.581	24.61	13.803	12.626	26.857	11.556	19.046	19.581	5.35	7.37705	9.72973	16.1202	6.50273	100	7.2
		17-14B5-18	101.65	112.885	3.1565	108.177	1057.16	158.467	1.1235	11.4811	131.396	274.99	28.783	114.276	22.577	2.5787	19.26	21.079	12.1766	11.6523	23.861	9.2983	16.157	17.548	4.7508	7.4878	9.7725	15.6707	6.5122	113.694	6.67117
		17-14B5-19	353.1	98.119	5.0718	90.629	882.75	133.75	0.9523	11.663	109.033	234.33	25.038	93.518	21.4	2.0972	16.264	16.692	10.165	10.379	20.33	8.0678	<LOD	15.515	4.0981	7.02759	9.74026	15.1034	6.02759	109.416	6.6
		17-14B5-20	239.68	110.21	3.7236	117.7	1080.7	150.87	0.8239	11.342	130.54	283.55	30.816	117.7	26.322	2.6322	21.293	23.326	12.947	12.947	26.429	10.379	17.548	19.153	5.0611	6.81564	9.18182	14.8045	6.14525	104.124	7.16312
		17-14B5-21	308.16	101.436	4.3014	108.926	1048.6	154.08	1.1128	13.482	140.17	280.34	31.458	123.05	25.038	2.8355	21.507	22.684	13.161	12.519	27.82	10.5181	17.013	19.688	5.3072	7.11957	9.62672	14.2391	6.25	99.6948	6.80556
		17-21B-2	299.6	137.388	1.6157	112.457	1022.92	154.936	1.712	20.651	130.005	261.08	28.355	110.852	23.326	3.0281	20.1588	21.614	12.4869	12.5297	24.824	9.4588	21.079	19.3135	4.8471	6.7313	9.0961	13.518	5.73961	108.145	6.60221
		17-21B-12	302.81	130.54	1.5301	104.86	959.79	149.051	1.6157	20.3728	121.338	249.31	26.4718	103.897	22.149	2.6536	19.367	20.223	11.7165	11.663	23.647	9.4802	21.186	18.4682	4.6759	6.5701	9.15306	13.4994	5.62572	101.242	6.43934
		17-14B5-9	300.67	116.63	0.8667	110.21	1060.37	157.183	1.0272	11.4918	134.392	279.27	30.388	116.63	23.968	2.9639	19.474	20.3942	12.1338	10.6893	24.396	9.9082	17.334	18.297	5.1574	7.34503	9.62136	15.2632	6.37427	107.019	6.74609
		17-14B5-11	196.88	109.247	17.655	108.605	1009.01	151.405	0.96407	13.696	123.692	257.87	28.997	109.889	21.721	2.6643	18.725	20.009	12.0482	10.807	22.791	9.2876	16.906	17.12	4.6224	7.225	9.29064	15.0625	6.41875	108.641	6.66431
		17-14B5-15	276.06	103.79	1.7762	110.852	1005.8	142.31	0.7383	11.77	124.12	276.06	32.314	117.486	23.647	2.7927	20.33	21.721	12.3585	11.663	25.038	10.2078	18.511	17.976	5.2216	6.90476	9.07336	15.3571	6.53571	98.5325	7.06767
		Average (n=22)	209.623	110.215	7.33582	101.227	961.006	147.996	1.03698	12.8227	121.26	258.697	27.9581	108.678	21.8377	2.50964	18.5339	19.545	11.343	11.0166	23.0634	9.30414	17.2525	17.1399	4.75323	7.08982	9.53654	15.1635	6.35393	103.293	6.4838
		SD	77.5787	11.4521	9.25201	13.7495	108.046	8.64696	0.234454	4.21548	13.4617	25.6395	3.12943	12.2273	3.15517	0.34596	2.1336	3.20033	1.65481	1.45992	3.07852	0.982347	4.78426	2.08467	0.442406	0.270015	0.463842	0.903965	0.28388	5.05691	0.528855
Shala	Qi2 Unit 14C	17-14C-1	184.518	81.2914	0.574021	66.3558	628.409	100.915	0.760198	9.11276	82.0683	197.146	19.4155	75.5534	14.4282	2.11773	13.3352	12.7527	7.56601	7.03963	16.8966	6.01057	11.6256	11.0132	3.58117	7.45181	9.47029	17.9009	6.86026	104.551	6.22712
	233 ka	17-14C-2	216.99	82.6566	0.491772	76.0672	687.501	111.412	0.779309	9.51269	91.5884	209.539	22.7652	87.4438	16.8676	2.20154	14.6437	14.451	9.50435	8.49169	18.5849	6.89361	11.1818	13.5791	3.66979	6.74481	9.03808	15.431	6.43958	99.7303	6.17079
		17-14C-6	221.857	91.0147	0.987813	79.5927	722.419	115.97	0.904573	10.0002	101.236	202.004	24.015	87.2221	18.3117	2.26704	14.7979	13.9427	8.95335	8.56061	17.1157	6.91855	13.8242	13.6007	3.92396	7.44343	9.07645	14.8524	6.41304	104.418	6.22938
		17-14C-7	205.45	87.1483	0.447154	77.7134	712.305	107.472	0.872581	9.79109	100.29	206.147	23.1012	85.3422	16.3359	2.2221	15.6544	15.2384	9.42497	8.61195	18.7977	7.19782	14.0848	13.4	4.0282	7.48435	9.16579	15.3841	6.36884	98.9612	6.62779
		17-14C-8	222.409	81.6373	1.16766	76.0907	699.343	115.553	0.798578	10.9848	96.6443	197.499	24.5861	90.3682	16.148	2.08874	14.7224	15.0387	8.79417	8.75434	18.9891	7.13774	13.7088	13.3689	3.92981	7.22906	9.19091	14.773	6.7596	97.9783	6.05213
		17-14C-10	170.218	77.5713	0.597533	70.8542	646.713	105.389	0.656833	8.99475	86.6685	182.918	21.4649	79.9627	14.3832	2.11012	14.4878	13.0655	7.79467	7.74237	16.6042	6.20172	12.6836	11.5128	3.10787	7.52803	9.12738	15.8883	6.94556	104.28	6.13644
		17-14C-12	210.484	79.2965	0.608534	74.2059	668.429	106.651	0.745895	9.54441	90.585	186.652	22.8693	83.1634	15.5095	2.07119	14.5052	14.3831	8.15156	7.83445	17.3273	6.42152	12.2767	12.6814	3.54909	7.14313	9.00776	14.7185	6.5579	104.092	6.26742
		17-14C-15	255.708	85.1232	0.633101	77.3858	682.865	113.351	0.744244	10.0307	94.3261	209.106	22.9863	89.5548	17.6745	2.17487	13.7818	14.5715	8.27031	8.60409	16.8034	6.49228	14.1784	12.0342	3.23047	7.83816	8.82417	17.3759	7.44169	105.181	6.02434
		17-14C-16	183.312	86.4869	0.75831	82.8604	720.496	116.934	0.850266	10.411	99.683	204.517	23.3572	91.2747	18.4442	2.15748	16.2938	15.9427	9.08356	9.2292	18.3197	7.27297	13.6124	14.0088	3.96848	7.11572	8.6953	14.5992	6.51551	99.0649	6.16155
		17-14C-17	194.426	84.8437	0.593337	78.3165	670.289	109.867	0.801918	9.48542	96.9423	198.158	21.8293	87.4099	17.0579	1.91726	14.8338	14.7718	8.58432	7.94803	17.6176	6.97849	12.376	13.0926	3.45382	7.40435	8.55872	15.1351	6.67627	96.0506	6.10092
	Pop. 1	Average (n=10)	229.401	86.145	0.754614	85.0918	755.425	118.003	0.845683	12.2705	99.3984	211.292	24.2166	91.898	17.813	2.38863	16.2605	16.0955	9.56499	9.28859	19.321	7.17527	13.782	13.0543	3.70586	7.60567	8.92019	16.1984	7.03046	104.758	6.36763
		SD	48.7299	6.33978	0.237424	18.0827	140.314	15.5986	0.124869	4.78001	12.0218	24.7833	3.35789	12.934	2.94921	0.496538	3.07181	3.34336	1.9135	2.04368	3.20017	0.916987	1.83302	0.977456	0.308604	0.583378	0.293435	1.52303	0.708727	7.05789	0.353179
		17-14C-3	271.717	83.7806	0.837886	108.489	914.815	130.95	0.97661	18.8779	112.491	238.678	28.2357	103.996	21.7498	3.12076	19.2113	20.668	12.1326	11.2427	25.4315	8.08712	15.7237	13.3153	3.88624	8.44824	8.43231	17.9251	7.81025	113.12	6.98598
		17-14C-4	295.876	89.5402	0.827609	113.814	953.636	139.646	0.977999	18.8726	126.533	249.906	30.1298	113.859	22.2048	3.2634	19.2624	19.565	11.9741	12.5967	23.2132	8.15375	14.6994	13.5054	3.7846	9.36903	8.3789	18.5041	8.43062	116.957	6.82894
		17-14C-5	283.734	87.9051	0.848715	107.331	928.137	136.371	0.978381	18.4384	107.039	237.128	26.3855	103.834	20.3933	3.11077	19.9117	19.8666	12.1287	11.8002	24.0431	7.97498	16.1958	12.7376	3.49998	8.40336	8.64741	18.6164	8.15174	116.381	6.80599
		17-14C-9	286.996	98.0739	0.876982	110.617	975.545	140.958	0.998346	19.9945	114.426	252.292	29.0761	108.9	20.3488	3.09836	20.4337	20.243	12.0116	12.1007	24.5675	8.56681	15.3013	13.0822	3.88079	8.74667	8.81915	19.2851	8.32428	113.875	6.92081
		17-14C-19	291.043	87.0404	0.980209	107.271	932.559	134.446	1.01514	19.2102	108.869	234.175	27.1133	103.269	19.4872	3.08548	20.2777	20.1979	12.1162	11.357	23.3968	8.00909	16.1644	13.3261	3.72286	8.16962	8.69346	17.5727	7.7494	116.438	6.9363
		17-14C-20	314.289	98.8157	1.05985	118.945	1022.09	145.658	0.951965	20.5345	119.329	253.819	30.4941	114.453	22.4194	3.31279	21.7456	22.1657	12.7866	13.0757	25.1666	8.64583	17.0221	14.0006	4.05024	8.52316	8.59292	18.1291	8.17485	118.217	7.01703
		17-14C-11	311.508	96.9586	0.91069	120.535	1027.11	150.426	1.11237	21.9041	123.948	265.114	30.8189	119.656	24.5019	3.32588	22.307	22.72	13.3149	13.5026	25.5536	9.09834	16.4279	14.088	3.96047	8.7981	8.52125	18.8184	8.49346	112.889	6.82801
	Pop. 2	Average (n=7)	293.595	91.7306	0.905991	112.429	964.841	139.779	1.00154	19.6903	116.091	247.302	28.8933	109.71	21.5865	3.18821	20.4499	20.7752	12.3521	12.2394	24.4817	8.36228	15.9335	13.4365	3.82645	8.63688	8.58363	18.4073	8.16208	115.411	6.9033
		SD	15.1672	6.08826	0.0857394	5.49958	45.251	6.67488	0.0526758	1.21328	7.4284	11.1176	1.71866	6.42858	1.68151	0.107471	1.18262	1.19959	0.504684	0.857025	0.957945	0.419913	0.765753	0.481025	0.179647	0.386322	0.152965	0.577213	0.289423	2.09065	0.0835014
Kibish	KHS tuff	KHS-1	n.a.	87.6	0.864	92.4	816	136.8	0.876	12.36	92.4	170.4	22.44	92.4	20.16	2.112	17.52	15.48	8.64	9.24	15.72	7.2	12.24	11.52	3	8.02083	8.83117	14.7917	8.02083	113.333	5.96491
		KHS-2	n.a.	127.68	0.936	108.48	1035.6	170.4	1.104	14.4	127.08	267.6	29.88	114.84	22.32	2.856	21	20.52	12.12	10.752	23.52	10.536	18.96	17.76	5.088	7.15541	9.54646	15.0676	6.46622	98.2916	6.07746
		KHS-3	n.a.	81.6	0.828	98.4	1056	166.8	0.924	15.24	115.2	265.2	29.88	106.8	23.28	2.496	18.96	20.64	11.64	11.16	22.68	9.072	12.6	17.04	4.74	6.76056	10.7317	15.5634	6.26761	116.402	6.33094
		KHS-4	n.a.	123.6	0.816	115.32	996	175.2	1.128	15.6	139.2	286.8	31.92	132	28.08	3.084	22.08	23.16	12.48	13.2	26.04	10.572	17.16	18.24	4.8	7.63158	8.63684	15.7237	7.23684	94.2111	5.68493
		KHS-5	n.a.	115.2	0.984	115.32	1021.2	171.6	1.224	14.76	130.32	274.8	31.92	125.52	24.36	2.964	21.84	22.08	11.52	12.696	25.32	10.2	18.6	18.96	6.012	6.87342	8.85536	14.4937	6.62025	100.118	5.95105
		KHS-6	n.a.	120	1.956	121.2	1176	142.8	1.164	18	124.8	325.2	30.36	130.8	26.88	3.852	23.88	20.4	13.32	12	24.84	10.68	15	20.04	3.528	6.22754	9.70297	16.2275	6.52695	110.112	8.23529
		KHS-7	n.a.	128.4	0.564	113.76	1166.4	174	0.996	10.872	138.72	284.4	32.04	115.32	26.4	2.916	19.08	23.16	12.528	11.496	26.4	10.752	20.88	20.64	5.244	6.72093	10.2532	13.7791	5.58721	108.482	6.70345
		KHS-8	n.a.	120.72	1.308	140.28	1332	199.2	1.188	12.24	158.4	337.2	37.32	141.6	31.56	3.168	26.64	26.88	14.88	14.88	32.04	13.08	24.72	24.48	6.324	6.47059	9.4953	13.7745	5.78431	101.835	6.68675
		KHS-9	n.a.	125.04	0.6	115.08	1046.4	172.8	1.188	14.04	132	286.8	33.96	127.2	24.84	3.3	22.08	22.08	13.188	12.84	26.16	10.824	20.52	19.32	5.436	6.8323	9.09281	14.8447	6.58385	96.6741	6.05556
		KHS-10	n.a.	115.2	1.104	116.4	996	147.6	0.876	13.92	134.4	265.2	31.8	132	26.4	2.832	23.16	24.12	12.12	11.76	25.92	11.04	15.12	19.68	4.92	6.82927	8.5567	13.4756	6.70732	90.2174	6.74797
		KHS-11	n.a.	140.76	1.536	126.84	1326	197.04	1.224	16.2	150.72	324	37.68	138.48	28.44	3.228	23.16	21.72	14.268	14.88	30	12.396	22.2	22.92	6.42	6.57592	10.4541	14.1361	6.04188	106.97	6.7296
		KHS-12	n.a.	117.12	0.876	118.32	1056	183.6	0.96	15.24	132	279.6	33.72	118.68	26.04	2.868	21.24	21.72	12.96	12.96	24.12	10.464	19.68	18	4.656	7.33333	8.92495	15.5333	6.59333	100.917	5.75163
		KHS-13	n.a.	94.8	0.72	80.52	795.6	107.04	0.828	7.68	92.64	192	23.04	84.12	17.4	0.804	15.12	16.2	9.132	8.88	18.84	6.72	16.92	12.396	3.108	7.47338	9.88077	15.4889	6.78606	118.393	7.43274
		KHS-14	n.a.	114	0.792	114	1090.8	169.2	0.888	13.68	134.76	288	33.72	127.2	26.28	3.504	21.96	20.52	12.96	12.84	27.12	10.764	17.28	20.04	5.688	6.72455	9.56842	14.3713	6.34731	101.338	6.44681
		KHS-15	n.a.	116.04	0.732	101.16	981.6	157.2	0.936	14.4	121.44	262.8	31.92	119.64	24.24	2.724	19.56	21.36	11.748	10.428	23.04	9.864	19.08	17.64	4.86	6.88435	9.70344	14.898	6.78231	99.5134	6.24427
		KHS-16	n.a.	135	0.888	127.8	1172.4	193.92	1.38	15.12	146.04	309.6	33.96	141	28.08	3.528	24.36	24.12	13.8	13.92	25.92	11.652	20.4	20.64	5.46	7.07558	9.17371	15	6.8314	100.618	6.04579
		KHS-17	n.a.	105.24	1.872	103.08	1029.6	172.8	0.9	14.532	122.4	271.2	29.64	113.76	22.2	2.712	19.44	20.52	11.928	11.856	24.24	10.128	16.56	18.36	4.812	6.66667	9.98836	14.7712	6.19608	101.659	5.95833
		KHS-18	n.a.	118.8	0.852	116.4	1092	170.4	1.176	13.92	135.6	297.6	33.48	133.2	26.64	3.012	22.2	24.12	12.48	12.24	26.52	10.92	20.4	19.2	5.664	7.0625	9.38144	15.5	6.9375	100	6.40845
		Average (n=18)		115.933	1.01267	112.487	1065.87	167.133	1.05333	14.0113	129.34	277.133	31.5933	121.92	25.2	2.88667	21.2933	21.6	12.3173	12.1127	24.9133	10.3813	18.24	18.7153	4.98667	6.96215	9.48765	14.8578	6.57318	103.282	6.41422
		SD		15.3612	0.401768	13.7987	139.437	22.6704	0.161551	2.22999	17.0167	41.4539	3.9285	15.7339	3.3092	0.655463	2.69721	2.70967	1.54491	1.65885	3.63212	1.53243	3.22939	3.07615	0.976406	0.437227	0.622124	0.751721	0.543531	7.54017	0.629298
Gademotta	Unit D	17-20-UD-1	n.a.	125.832	0.86884	86.242	801.43	118.77	1.32894	19.0674	100.687	215.177	23.1762	89.452	18.0402	2.1186	16.6064	16.2212	9.3304	8.8168	18.725	7.2011	20.33	16.3817	3.9376	6.14631	9.2928	13.1352	5.46048	111.293	6.74775
	184 ka	17-20-UD-2	n.a.	122.515	0.9737	85.707	820.69	116.844	1.17379	20.5654	99.831	208.65	23.0478	89.345	17.9974	2.1828	16.4352	17.0665	9.5551	9.0843	19.6773	7.169	20.0197	16.3282	3.8627	6.11402	9.57553	12.7785	5.47182	114.478	7.02381
		17-20-UD-3	n.a.	122.408	0.9095	86.777	811.06	114.918	1.2412	20.223	98.654	204.905	22.47	88.382	17.12	2.14	16.264	15.943	9.5337	9.2555	18.939	6.7731	18.618	15.622	3.7771	6.31507	9.34649	13.1164	5.65753	119.747	7.05773
		17-20-UD-4	n.a.	123.05	0.9523	93.304	897.73	125.832	1.16202	37.557	104.325	216.461	23.8503	92.02	18.6715	2.6108	17.0344	17.1093	10.1222	9.9938	20.9185	7.5542	18.7785	16.4566	4.173	6.3394	9.62156	13.1534	5.59168	118.839	7.13435
		17-20-UD-5	n.a.	120.375	1.07	80.464	796.08	121.659	1.2733	27.071	91.271	187.785	20.544	77.682	17.12	2.1828	14.338	15.729	9.0094	8.3781	17.869	6.9443	19.26	14.1561	3.8948	6.44747	9.89362	13.2653	5.48753	114.638	6.54354
		17-20-UD-6	n.a.	122.408	1.21766	89.024	837.81	112.885	1.2626	30.816	99.724	201.16	22.256	88.061	17.334	2.3005	16.157	16.799	9.5979	9.202	19.153	6.7838	17.441	16.05	3.7129	6.21333	9.41106	12.5333	5.48667	123.502	7.4218
		17-20-UD-8	n.a.	126.474	0.8453	96.3	891.31	121.124	1.2412	22.042	106.893	221.383	23.7861	96.835	19.474	2.3968	17.6443	18.1686	10.5395	9.8012	21.2074	7.5221	20.223	17.762	3.8841	6.01807	9.25556	12.4639	5.45181	118.492	7.35866
		17-20-UD-9	n.a.	127.865	1.4231	96.835	912.71	127.865	1.3375	31.244	107	220.206	23.9466	96.407	20.116	2.568	17.4517	17.6764	10.5823	10.0473	21.4856	7.704	21.293	17.5694	4.3763	6.09013	9.42541	12.5335	5.48721	118.472	7.13808
		17-20-UD-10	n.a.	116.737	1.0058	87.954	822.83	112.457	1.12885	24.503	101.543	203.835	22.7589	89.88	19.474	2.3219	16.5208	17.334	9.9296	9.4802	19.4098	6.8801	19.581	16.585	3.6166	6.12258	9.35523	12.2903	5.41935	119.596	7.31684
		17-20-UD-13	n.a.	129.363	1.0165	92.234	849.58	123.05	1.1556	25.573	108.177	226.84	24.931	94.802	19.046	2.2791	17.12	17.655	10.2934	9.8975	20.544	7.3295	21.614	16.906	3.9483	6.39873	9.21114	13.4177	5.60759	115.912	6.90435
		17-20-UD-17	n.a.	126.474	0.92983	91.806	835.67	120.161	1.26153	18.7999	103.469	211.539	23.1013	93.197	18.3933	2.14	16.6278	17.1628	10.1971	9.6621	20.4798	7.3188	20.758	16.6278	3.9376	6.22265	9.10256	12.722	5.60489	114.181	6.95459
		17-20-UD-18	n.a.	120.375	0.91485	89.024	819.62	119.198	1.20161	29.318	99.189	204.263	22.3416	90.95	17.548	2.3433	16.3496	16.5529	9.8119	9.523	19.9876	7.1369	19.046	16.2961	4.0446	6.08667	9.20673	12.5345	5.58109	114.843	6.87612
		17-20-UD-19	n.a.	129.042	0.8453	89.987	809.99	116.309	1.3054	19.0781	100.259	210.576	23.1976	93.411	18.7571	2.0544	16.0607	17.013	9.4588	9.3197	19.5489	7.1048	19.581	16.264	3.7878	6.16447	9.00119	12.9474	5.74342	114.006	6.96412
		17-20-UD-20	n.a.	128.614	0.9951	91.592	819.62	116.416	1.24227	18.7892	101.329	211.004	23.005	94.802	18.939	2.0865	16.2854	17.3661	9.6835	8.8917	19.581	7.0406	20.544	16.8846	3.7557	6.00127	8.9486	12.4968	5.6147	116.413	7.04044
		17-20-U10-5	n.a.	124.227	1.0914	96.728	882.75	119.947	1.1128	32.314	104.86	218.815	23.861	95.658	19.046	2.6429	17.548	17.8476	10.7214	10.9782	21.721	7.6933	22.256	17.5373	4.0232	5.97926	9.12611	12.4771	5.45455	114.743	7.3595
		17-20-U10-6	n.a.	122.515	0.9309	93.518	858.14	121.659	1.09782	35.524	103.148	211.432	23.0799	93.839	18.9176	2.5038	16.7883	17.2698	10.3362	10.2613	21.1967	7.6719	18.832	16.7455	4.0981	6.15974	9.1762	12.6262	5.60383	111.855	7.05365
		17-20-U10-8	n.a.	118.128	2.5466	85.172	778.96	110.103	1.1663	61.846	94.588	195.275	21.5712	88.489	17.655	2.0758	15.0335	15.943	9.3946	9.1378	18.4896	6.741	19.795	16.0821	3.5952	5.88157	9.14573	12.1424	5.50233	115.556	7.07483
		17-20-U10-9	n.a.	119.412	1.7655	84.53	758.63	110.424	1.17165	47.829	93.197	193.028	21.2074	86.028	18.0295	2.0544	15.2475	15.5471	9.1271	8.6349	18.4575	6.5377	17.227	15.4508	3.5952	6.03186	8.97468	12.4931	5.56787	116.039	6.87016
		17-20-U10-10	n.a.	111.387	7.3081	79.18	692.29	102.72	0.9523	29.425	89.559	172.27	20.33	78.431	16.692	2.2256	12.84	15.515	7.3081	8.132	15.515	5.5747	17.655	13.696	3.1351	6.53906	8.74324	12.5781	5.72656	124.184	6.73958
		17-20-U10-11	n.a.	141.24	1.4552	105.502	995.1	143.38	1.4445	34.775	116.63	243.96	26.322	106.358	23.754	3.2207	19.046	20.972	11.77	12.305	26.001	8.2069	24.396	20.758	4.8685	5.61856	9.43205	11.7526	5.12371	121.252	6.9403
		17-20-U10-12	n.a.	125.19	1.07	96.193	883.82	126.902	1.2412	37.878	106.572	218.28	24.4495	97.477	19.581	2.5894	16.9381	17.4089	10.3148	10.3148	21.293	7.9287	18.404	17.548	4.0446	6.07317	9.18799	12.439	5.55488	111.471	6.96459
		17-20-U10-14	n.a.	121.231	0.9416	86.028	776.82	111.494	1.1342	24.0964	98.226	200.839	22.684	91.057	18.0616	2.1935	16.0928	16.7241	9.2983	9.1913	18.8962	6.8373	19.046	16.1142	3.5096	6.09562	9.02985	12.4635	5.65073	113.615	6.96737
		17-20-U10-15	n.a.	123.478	1.8939	92.448	831.39	124.655	1.3589	31.137	101.543	205.333	23.8396	93.518	18.618	2.675	16.2212	17.013	9.8761	10.1222	20.4905	7.3188	19.046	16.8739	3.9697	6.01776	8.99306	12.1687	5.54217	113.596	6.66953
		17-20-U10-16	n.a.	112.136	0.8346	88.168	770.4	115.56	1.1449	32.421	105.823	211.86	23.54	95.979	18.618	2.3647	15.943	16.3175	10.1008	9.8547	19.367	7.276	21.507	16.2747	4.1409	6.5023	8.73786	13.0178	5.89744	105.882	6.66667
		17-20-U10-17	n.a.	122.408	2.0116	82.176	754.35	118.984	1.177	64.521	96.835	214	23.647	91.057	17.976	2.14	15.836	15.9109	9.3304	8.9987	18.297	7.0834	19.688	16.5636	3.8841	5.84625	9.17969	12.9199	5.49742	106.495	6.33993
		17-20-U10-18	n.a.	119.947	2.0223	82.604	751.14	118.021	1.1449	62.809	95.337	206.51	23.219	89.238	16.371	2.2577	15.194	15.9323	9.2341	9.1806	18.3826	7.0085	19.367	15.2154	3.9055	6.26582	9.09326	13.5724	5.86498	107.176	6.36446
		17-20-U10-19	n.a.	121.445	2.1721	84.423	785.38	121.659	1.1449	32.207	97.691	207.152	22.149	92.02	17.655	2.5252	15.2475	15.7504	9.5444	9.4695	20.758	7.3723	19.367	15.729	3.6915	6.21088	9.30292	13.1701	5.85034	106.531	6.45558
		17-20-U10-20	n.a.	114.49	0.8346	84.316	751.14	111.066	1.1128	22.684	95.016	197.201	22.577	90.522	18.19	2.2577	15.3759	16.2961	8.9666	8.7312	19.2814	6.8801	18.939	15.5899	3.745	6.09472	8.90863	12.6493	5.80645	109.176	6.76301
		17-20-U10-21	n.a.	123.799	0.963	92.769	862.42	126.153	1.22301	36.808	105.395	216.568	24.3746	96.835	19.795	2.4717	16.8311	17.0986	10.4218	10.2506	20.651	7.6826	19.153	16.8418	4.2158	6.25794	9.29642	12.859	5.74968	112.256	6.8363
	Pop. 1	Average (n=29)		122.847	1.4417	89.345	822.719	118.973	1.20493	32.1007	100.923	208.838	23.0781	91.7839	18.5169	2.34219	16.2441	16.8739	9.77205	9.54883	19.8732	7.18191	19.716	16.4452	3.90107	6.14671	9.20604	12.7144	5.58823	114.629	6.91544
		SD		5.77817	1.22414	5.83819	61.2905	7.49984	0.0970138	12.8119	5.73584	13.0975	1.25148	5.51442	1.37063	0.254856	1.14549	1.08171	0.778042	0.831609	1.7844	0.497697	1.50139	1.23392	0.308218	0.197797	0.252705	0.409691	0.161329	4.82019	0.280917
		17-20-UD-11	n.a.	95.016	4.3977	97.905	888.1	111.066	0.89238	475.08	93.09	202.23	22.791	94.16	20.544	3.9269	19.367	19.0032	10.593	9.844	20.972	6.9978	15.194	12.8721	3.6487	7.23192	9.07104	15.7107	7.31505	126.911	7.99615
		17-20-UD-12	n.a.	95.23	10.1222	104.432	910.57	136.853	0.96193	647.35	104.967	227.054	25.6265	103.897	21.293	4.9434	19.4419	20.3942	11.4811	10.5181	21.9992	8.4851	13.589	13.4392	3.8092	7.81051	8.71926	16.8949	7.73089	107.314	6.65364
		17-20-UD-14	n.a.	106.037	4.5689	116.309	1033.62	126.688	0.98333	480.43	107.749	232.083	26.4932	111.28	23.326	4.3763	21.8387	22.1597	12.5297	11.8984	25.145	7.6398	16.157	15.3545	3.8413	7.01742	8.88684	15.115	7.24739	135.294	8.15878
		17-20-UD-15	n.a.	104.753	4.601	116.951	1036.83	121.98	1.00901	483.64	108.926	228.659	26.6002	112.778	23.968	4.5368	21.7424	22.5342	12.7651	12.1124	25.252	7.8966	16.692	15.6969	4.0981	6.93933	8.86551	14.5671	7.18473	131.301	8.5
		17-20-UD-16	n.a.	104.967	4.28	117.165	1037.9	124.655	1.07	493.27	108.07	232.297	26.7072	110.531	23.005	4.5582	21.7531	22.6947	13.1503	11.9947	25.787	7.8752	16.371	15.6862	4.0125	6.8895	8.85845	14.809	7.04638	131.793	8.32618
		17-20-U10-7	n.a.	100.045	4.1516	106.679	944.81	117.914	0.91913	450.47	100.045	212.074	24.3639	99.938	21.507	4.0981	21.1432	20.865	11.984	11.0531	22.791	7.276	15.836	15.1512	3.8841	6.60311	8.85657	13.9972	6.59605	129.853	8.0127
		17-20-U10-13	n.a.	105.288	3.8627	110.531	1019.71	125.618	1.00901	325.28	107.321	224.7	26.108	105.93	21.614	3.8199	20.758	21.721	12.1659	11.4169	25.466	8.0571	15.1084	16.1463	4.1302	6.64679	9.22556	13.9165	6.56064	126.56	8.11755
	Pop. 2	Average (n=7)		101.619	5.14059	109.996	981.649	123.539	0.977827	479.36	104.31	222.728	25.5271	105.502	22.1796	4.3228	20.8635	21.3389	12.0956	11.2625	23.916	7.7468	15.5639	14.9066	3.91773	7.0198	8.92618	15.0015	7.0973	127.004	7.96643
		SD		4.84609	2.21126	7.39436	65.2169	7.98325	0.0598194	94.0099	5.78573	11.3324	1.45282	6.7574	1.25349	0.397775	1.06963	1.33287	0.856532	0.846244	1.94959	0.495715	1.04836	1.24647	0.172137	0.409563	0.167375	1.04183	0.412488	9.18464	0.605586
Konso	TA-56	3.18-14A-15	338.403	96.9349	1.32087	141.26	1195.81	169.267	1.15338	26.7804	134.881	280.131	33.9066	126.943	28.0718	3.79459	25.2496	25.6688	15.3647	14.2249	29.2439	9.65729	17.0866	14.8545	4.34731	9.08017	8.46534	18.8584	8.54578	123.825	7.06466
		3.18-14A-17	320.909	98.1438	1.42865	138.289	1214.26	170.26	1.11504	29.1866	137.437	293.927	34.1024	131.039	27.3625	3.90395	25.2539	25.2231	15.2992	14.8565	29.4856	9.69929	16.661	15.435	4.06576	8.90427	8.7806	19.0429	8.48976	125.191	7.13183
		3.18-14A-18	176.588	129.48	3.61035	175.464	1531.71	220.532	1.69286	57.3416	169.568	360.985	42.5577	161.275	35.2044	4.8868	30.7607	30.4641	19.0226	17.8483	36.885	12.0475	19.8261	18.1041	5.57417	9.36627	8.72947	19.9394	8.90819	127.139	6.94551
		3.18-14A-22	236.519	100.148	2.55788	141.643	1231.69	171.926	1.14878	30.3032	136.09	289.78	34.4736	130.104	27.7859	3.90277	24.8894	26.2463	15.1486	14.4313	30.956	9.92402	17.0479	15.3196	4.57763	8.88341	8.69574	18.9156	8.49265	124.112	7.16408
		3.18-14A	256.011	151.446	3.07891	205.404	1784.33	257.422	1.51211	46.1563	203.016	421.812	48.5911	190.358	38.7997	5.50355	36.0365	36.9848	21.5643	20.485	41.2965	14.0559	25.1565	20.8422	5.73078	9.74061	8.68695	20.2384	9.1333	126.946	6.93156
		3.18-14A	196.281	141.767	4.59967	197.035	1707.93	241.17	1.75475	45.401	192.631	396.786	47.3226	178.313	38.2166	5.26806	34.3054	35.3048	20.9149	20.0528	40.1401	13.9271	22.9672	20.5253	6.02772	9.38502	8.66813	19.3315	8.68745	122.633	7.08185
		3.18-14A	197.525	157.911	3.6838	214.827	1854.46	261.635	1.80585	44.8976	212.071	448.724	52.1256	197.346	40.7243	6.14283	39.6688	39.1994	23.3658	21.2795	45.7227	15.0047	25.2021	23.2353	6.72192	9.12707	8.63235	19.3121	8.49337	123.592	7.08798
		3.18-14A	203.635	107.238	3.84325	145.352	1255.03	181.506	1.12232	73.076	138.339	298.33	35.5326	134.741	28.4664	4.29647	25.8753	26.4246	15.6098	14.8368	29.3633	9.75466	15.4672	14.6718	4.07388	9.42887	8.63443	20.3335	9.18368	128.66	6.91455
		3.18-14A	312.932	100.181	1.48535	139.004	1246.34	169.484	1.20069	29.8491	136.846	286.927	34.5295	130.64	27.9321	3.94635	25.7802	26.3104	15.0505	15.0803	29.5803	10.0125	17.5988	15.8604	4.45048	8.62811	8.96618	18.0907	8.23683	124.479	7.35372
		3.18-14A	314.014	99.0191	3.19924	141.654	1259.12	179.511	1.18391	32.7451	139.422	290.119	34.4001	132.211	27.2034	3.98619	25.8191	26.4164	16.0167	14.4863	30.9109	10.2436	20.7329	15.8775	4.29674	8.78113	8.88866	18.2724	8.32697	122.917	7.01416
		Average (n=10)	255.282	118.227	2.8808	163.993	1428.07	202.271	1.36897	41.5737	160.03	336.752	39.7542	151.297	31.9767	4.56316	29.3639	29.8243	17.7357	16.7582	34.3584	11.4327	19.7746	17.4726	4.98664	9.13249	8.71478	19.2335	8.6498	124.949	7.06899
		SD	61.4806	24.3994	1.14466	31.038	264.056	38.6885	0.288275	14.9162	31.3732	64.4152	7.18092	27.8756	5.55774	0.83181	5.46201	5.3372	3.18075	2.85758	6.13043	2.1323	3.60832	3.03519	0.943668	0.344935	0.140146	0.763159	0.324439	2.00355	0.131486
Kibish	ETH18-8	18-8-2	397.315	116.163	1.54993	148.87	1302.03	187.784	1.31217	30.6828	150.284	311.83	37.129	140.908	29.2682	4.22338	26.4684	27.6831	16.3601	15.3048	31.918	10.7291	19.8505	16.4367	4.70945	9.14319	8.74605	18.9715	8.57277	121.355	6.93362
		18-8-3	396.727	116.988	1.58033	150.108	1301.97	189.286	1.32284	30.8759	150.532	312.907	37.804	144.623	30.4875	4.43021	27.0816	28.9365	16.4509	16.0203	32.5851	10.925	20.3043	17.0406	4.71763	8.83374	8.67352	18.3624	8.48692	119.174	6.8783
		18-8-4	446.455	113.897	1.70278	150.279	1310.44	188.291	1.34391	31.1843	149.119	314.463	37.7376	143.944	30.2908	4.32546	27.4962	28.3615	16.5915	16.0291	32.0237	10.9692	20.5791	17.0502	4.78183	8.74589	8.72002	18.4434	8.44239	119.465	6.95963
		18-8-6	321.457	116.936	1.86279	143.048	1234.56	182.094	1.36134	33.2975	139.269	296.844	34.7183	136.031	27.6604	4.10837	25.7786	25.7885	15.3318	14.7913	29.9063	10.2594	19.2039	15.5854	4.53141	8.93584	8.63036	19.0463	8.72813	120.335	6.77979
		18-8-9	441.472	113.23	1.5715	149.767	1294.44	192.34	1.34158	30.9686	149.056	320.396	36.7932	145.47	29.8689	4.1985	26.5291	27.8017	16.6185	15.9407	31.9607	11.0962	20.6518	16.8469	4.85309	8.84767	8.64303	19.0181	8.63485	116.656	6.72994
		18-8-10	326.269	80.9178	1.86843	102.205	886.333	135.629	0.887476	53.0741	102.099	218.494	25.2519	100.38	20.6652	3.31383	19.337	19.5872	11.4399	11.1548	22.7016	7.58206	14.5602	10.8371	3.2276	9.42129	8.67213	20.1617	9.26265	116.899	6.53497
		18-8-11	447.807	114.735	1.44034	147.742	1289.86	187.931	1.33416	30.7443	148.046	317.37	36.9395	143.029	29.1074	4.23883	27.0048	28.2212	16.4121	15.6887	32.2043	10.9292	20.3032	16.7729	4.70804	8.82651	8.73048	18.9216	8.52739	118.019	6.86349
		18-8-13	373.433	116.628	1.53764	144.421	1266.91	185.371	1.34609	30.1423	144.165	305.414	35.2384	140.518	29.2473	4.20509	26.1043	26.9486	15.9343	15.1556	31.1724	10.7119	20.181	16.4007	4.82588	8.7902	8.77235	18.622	8.56783	118.271	6.83449
		18-8-14	449.504	117.103	1.50593	147.912	1306.64	188.177	1.33616	30.7686	148.537	317.872	36.0398	144.342	30.3126	4.22877	27.6266	28.0194	16.1254	16.0336	32.2632	10.9951	21.5293	16.7967	4.86239	8.8432	8.83386	18.9246	8.59345	118.838	6.94366
		18-8-15	400.077	114.846	1.61116	147.808	1294.36	189.551	1.27356	31.0087	150.538	321.172	36.6507	145.635	29.5714	4.37619	27.2567	29.1644	16.6345	16.048	32.7476	11.0252	20.8392	16.7256	4.91734	9.00042	8.75701	19.2024	8.7073	117.4	6.82857
		18-8-16	304.622	81.4676	1.94222	104.029	890.286	134.791	0.872999	52.8938	104.114	221.732	25.9446	100.1	20.6177	3.2821	18.8577	19.5867	11.4455	11.1934	21.8219	7.60874	13.4916	10.9399	3.20345	9.51691	8.55809	20.2682	9.14997	117.008	6.60491
		18-8-17	355.408	114.659	1.68732	146.883	1277.03	183.356	1.34395	30.8788	146.715	308.244	36.5756	142.245	29.0228	4.29865	26.4923	27.1319	15.5949	15.5693	30.6296	10.529	20.0179	16.2827	4.53911	9.01051	8.6942	18.9307	8.73594	121.287	6.96478
		18-8-18	446.113	117.281	1.58275	148.104	1287.14	192.907	1.31397	30.8912	150.251	320.723	37.0166	145.292	30.1082	4.33622	27.6954	28.345	16.5912	16.0731	32.4415	11.12	20.8841	17.0334	4.97597	8.821	8.69077	18.8291	8.52982	115.75	6.67232
		18-8-20	370.891	115.142	1.51286	144.014	1264.94	185.094	1.32329	30.1451	144.545	304.145	35.6004	137.887	28.1317	4.14329	26.021	26.8964	15.6709	15.2191	31.1733	10.623	20.9401	16.2552	4.72363	8.89225	8.78344	18.7107	8.48264	119.076	6.83406
		18-8-21	435.614	113.837	1.47256	143.895	1271.49	182.549	1.27716	30.2924	146.942	306.752	36.0741	141.617	29.2999	4.14267	26.1937	26.8234	16.0232	15.4696	31.0749	10.6995	20.5939	16.6202	4.82307	8.84117	8.83624	18.4566	8.52079	118.836	6.9652
		18-8-22	390.682	114.625	1.38801	147.933	1297.92	187.44	1.33077	31.0434	149.414	314.423	36.7776	143.403	29.1617	4.21197	26.6074	28.3396	16.6422	16.3155	32.7491	11.0676	19.3376	16.8486	4.82381	8.86802	8.77368	18.6617	8.51126	117.272	6.92446
		18-8-23	379.981	113.848	1.49268	146.128	1268.29	189.882	1.29047	30.8001	146.24	309.939	36.313	141.774	29.2856	4.22714	26.5216	27.225	15.5768	15.4794	30.7339	10.5527	19.8785	16.1314	4.73236	9.06552	8.67929	19.2134	8.7887	120.186	6.67936
		Average (n=17)	393.166	111.312	1.60642	141.95	1237.92	181.322	1.27129	33.5113	142.345	301.336	35.212	137.482	28.3593	4.13475	25.8278	26.7565	15.6143	15.1463	30.5945	10.4366	19.5968	15.9179	4.58565	8.9649	8.71732	18.985	8.66134	118.578	6.8195
		SD	47.4106	11.4114	0.157789	14.7836	132.975	17.6214	0.149187	7.36112	15.0536	31.2711	3.70824	14.2573	2.99535	0.326171	2.5969	2.82854	1.62648	1.54926	3.24364	1.09509	2.18425	1.93109	0.528438	0.216967	0.0732997	0.526923	0.22891	1.63409	0.13352
Corbetti	Caldera	COI2E-2	355.164	107.215	1.02946	144.079	1249.22	175.298	1.21821	24.8386	141.692	292.488	35.8749	134.394	28.7315	3.99663	26.2619	26.8457	16.3718	15.2164	30.9879	10.238	18.3974	16.7475	4.83843	8.4605	8.67042	17.4646	8.02472	122.018	7.12627
	177 ka	COI2E-3	345.083	151.517	1.5211	139.819	1227.88	171.853	2.73078	30.2697	141.216	284.569	34.7712	130.884	28.8583	3.92322	25.119	26.3595	15.7398	15.2912	30.9545	10.0362	23.3924	15.7226	4.50857	8.98172	8.78189	18.0994	8.32458	122.345	7.14491
		COI2E-4	359.783	105.197	1.36199	141.162	1241.1	172.592	1.32048	28.8183	139.366	287.519	34.9887	133.015	29.5233	3.8783	25.9827	26.6756	16.4775	14.6065	30.6137	10.1303	25.4893	16.1172	4.54265	8.64704	8.79198	17.8393	8.25298	122.513	7.19092
		COI2E-5	344.233	108.166	1.05767	142.015	1223.99	175.428	1.32452	24.0742	139.79	294.472	35.1582	133.825	28.4578	4.01063	25.7322	26.9579	15.7414	14.8569	30.7589	10.2954	17.3069	16.3392	4.68743	8.55551	8.61873	18.0225	8.19043	118.887	6.97718
		COI2E-6	351.771	103.59	1.26448	144.784	1232.77	175.325	1.33078	28.5961	140.782	291.112	34.8702	133.054	28.741	4.13531	26.0425	27.0043	15.8337	15.4584	30.5773	9.96473	17.8336	15.6306	4.58984	9.00682	8.51454	18.6246	8.51242	123.713	7.03131
		COI2E-7	340.935	132.777	1.28431	137.426	1220.26	171.892	1.5069	28.0934	137.077	287.812	34.4234	131.446	28.3448	3.97345	24.8384	26.0973	15.5816	14.7547	29.5014	10.0477	26.3986	15.3711	4.34981	8.91785	8.8794	18.7243	8.55153	121.446	7.099
		COI2E-8	342.917	107.51	2.163	142.309	1233.2	178.369	1.32879	25.4718	141.377	318.362	35.6979	136.436	28.0647	4.06322	25.3102	26.994	16.2458	14.9235	30.4613	10.4303	18.0106	16.6221	4.83525	8.50533	8.6657	19.1529	8.20811	118.233	6.9138
		COI2E-9	373.866	115.686	1.36973	143.603	1236.95	173.675	1.46366	28.4932	139.161	292.258	35.3403	134.392	28.8046	3.86349	25.4649	26.2747	16.1934	14.9942	31.0188	10.5504	26.5588	16.3232	4.72916	8.52535	8.61371	17.9045	8.2332	117.242	7.12224
		COI2E-10	351.231	104.004	1.11208	139.981	1216.88	173.382	1.33763	24.3082	140.205	297	35.2805	133.606	28.6086	3.96828	26.767	25.6407	16.1274	14.7881	30.6642	10.2582	18.4324	16.1227	4.6413	8.69613	8.69318	18.4212	8.28681	118.625	7.01852
		COI2E-11	343.364	110.026	1.33098	134.095	1167.24	164	1.22135	27.9004	132.877	283.835	33.9993	127.574	27.0751	3.9111	23.8876	25.0806	15.6886	14.0232	28.0335	9.74206	17.5866	15.2403	4.50318	8.71875	8.70459	18.624	8.3708	119.815	7.11732
		COI2E-12	351.478	120.696	1.4136	138.921	1202.25	170.242	1.32262	28.63	138.762	289.258	34.4571	135.198	28.489	3.95704	26.0284	26.661	15.8502	14.6701	29.9604	10.1784	22.2009	15.569	4.3896	8.91275	8.65423	18.5791	8.6838	118.119	7.06202
		COI2E-13	342.721	101.927	1.0828	138.184	1214.05	173.88	1.31336	23.7824	137.48	289.738	34.6748	130.199	27.8377	3.7617	25.4918	25.7039	15.4538	14.6357	29.9148	10.0453	17.0164	16.2563	4.53746	8.45706	8.78574	17.8232	8.00914	120.857	6.98213
		COI2E-14	336.879	143.507	1.5982	137.748	1215.76	168.959	1.83139	28.4677	137.598	295.471	33.8353	128.431	26.8317	4.23358	26.6937	26.3957	15.3753	15.4486	29.9259	9.98538	25.6923	15.1186	5.01596	9.10126	8.82597	19.5436	8.49492	121.754	7.19558
		COI2E-15	358.188	106.47	0.961	140.807	1257.19	175.381	1.38114	25.4041	140.522	296.483	35.1509	136.56	30.1372	4.25392	26.5477	26.8705	16.1234	14.3967	30.8994	10.487	19.4259	16.8903	4.97175	8.31965	8.92845	17.5534	8.08511	119.881	7.16833
		COI2E-17	357.981	112.692	1.37422	136.733	1192.04	170.872	1.60538	29.2398	136.164	289.806	34.3213	127.229	28.9906	3.89314	25.4324	26.6747	15.53	14.469	29.6798	10.3175	29.0094	15.6408	4.45725	8.70569	8.71807	18.5288	8.13442	115.537	6.97624
		COI2E-18	354.637	135.068	1.41516	136.718	1203.94	171.466	1.94075	28.8458	137.137	291.564	34.6984	130.147	28.0159	3.9828	25.5794	26.4028	16.0518	15.2136	29.3939	10.2568	30.6671	16.0375	4.50934	8.55101	8.806	18.1801	8.11512	117.38	7.02144
		COI2E-19	318.587	102.202	1.74002	136.355	1226.03	175.784	1.24432	28.5582	138.536	298.276	34.5031	132.598	28.6358	3.79406	26.0126	25.7695	15.6703	14.4611	30.3997	10.811	19.7777	15.4733	4.29546	8.95324	8.99147	19.2768	8.56944	113.406	6.97466
		COI2E-20	343.553	104.359	1.2809	137.137	1192.36	166.802	1.19729	28.23	136.963	285.731	34.617	131.225	28.604	3.77314	26.3349	26.0734	16.2955	13.8569	29.9323	10.2177	19.9408	15.9061	4.5095	8.61073	8.69464	17.9636	8.24996	116.695	7.14834
		COI2E-21	352.402	109.692	1.03359	140.043	1236	181.71	1.30071	24.6203	140.424	301.836	34.9128	131.89	28.5858	4.09426	25.9594	25.723	15.3446	14.7156	30.2781	10.4908	17.6614	16.2112	4.70308	8.66214	8.82581	18.619	8.13572	117.817	6.80202
		CO12E-b-1	508.062	109.662	1.1051	143.344	1244.84	188.12	1.37064	26.0539	145.068	311.423	35.1412	138.046	28.2952	4.14208	26.2815	27.2278	15.7198	15.4897	30.325	10.6332	20.4387	16.5945	5.06288	8.74192	8.68429	18.7666	8.3188	117.071	6.61726
		CO12E-b-2	414.764	121.87	1.08723	143.27	1280.79	188.737	1.36129	26.6528	146.488	315.307	36.5976	141.846	29.9622	4.19671	26.837	27.5083	15.8346	15.7007	31.724	11.1027	20.2447	17.3422	4.87845	8.44691	8.9397	18.1815	8.17923	115.359	6.78613
		Average (n=21)	359.409	114.944	1.31365	139.93	1224.51	174.465	1.45962	27.1119	139.461	294.968	34.9197	132.952	28.5521	3.99077	25.8383	26.4258	15.8691	14.8557	30.286	10.2961	21.4991	16.0608	4.64554	8.6894	8.75183	18.3758	8.28244	118.986	7.02265
		SD	38.5115	14.2529	0.28276	2.99716	25.027	6.00081	0.347465	2.00107	2.97812	9.6109	0.634222	3.52819	0.780202	0.145021	0.705856	0.609997	0.334355	0.484161	0.770585	0.31194	4.19742	0.580508	0.220198	0.216788	0.120224	0.551007	0.18779	2.71589	0.147691
