# Supplementary material for: Age of the oldest known Homo sapiens from eastern Africa
Source: Nature. 2022 Jan 12;601(7894):579–83. doi: 10.1038/s41586-021-04275-8 (PMC8791829; doi:10.1038/s41586-021-04275-8)
Supplement: Supplementary file 5 — Single-crystal 40Ar/39Ar ages for unit A and unit C of the Qi2 ignimbrite of Shala. [file 41586_2021_4275_MOESM5_ESM.xlsx]

## Sheet: Sheet1
Table S3. Single crystal 40Ar/39Ar ages for unit A and unit C of the Qi2 ignimbrite of Shala
		Renne et al. 2011 calibration						Kuiper et al. 2008 calibration
sample	material	single grain population age (ka)	± 2s w/o J (ka)	± 2s w/J (ka)	MSWD	p	n	single grain population age (ka)	± 2s w/o J (ka)	± 2s w/J (ka)	MSWD	p	n
ETH17-14C	Sanidine	207	36	36	0.91	0.6	26	206	36	36	0.91	0.6	26
ETH17-14A1	Sanidine	250	27	27	1.25	0.012	45	249	27	27	1.25	0.012	45
composite	Sanidine	234	22	22	1.17	0.16	71	233	22	22	1.17	0.16	71
Data are weighted mean
MSWD : mean square weighted deviates
J : Irradiation parameter
p : probability that residuals are explained by measurement errors exclusively
n : number of accepted grains
composite : combined analyses from both samples
