# Supplementary material for: Age of the oldest known Homo sapiens from eastern Africa
Source: Nature. 2022 Jan 12;601(7894):579–83. doi: 10.1038/s41586-021-04275-8 (PMC8791829; doi:10.1038/s41586-021-04275-8)
Supplement: Supplementary file 6 — Argon isotopic data for the Qi2 samples. [file 41586_2021_4275_MOESM6_ESM.xlsx]

## Sheet: Sheet1
Table 4. Argon isotopic data for the Qi2 samples
Blank data (avg ± SD) used to correct all data is reported at the end of each table for each sample
Run_ID	Sample	Ar40 (V)	± (1s)	Ar39 (V)	± (1s)	Ar38 (V)	± (1s)	Ar37 (V)	± (1s)	Ar36 (V)	± (1s)	Moles 39Ar	40Ar/39Ar	±	40Ar*/39Ar	±	%40Ar*	±	Age (Ma)	± (Ma)
Sample ETH17-14A1, J: 0.0005412 ± 0.00000180, D: 1.016568 ± 0.0006191
94241-02	ETH17-14A1	0.0445933	0.002126	0.170409	0.0004077	0.002061	0.000256	-0.0001251	9.34e-05	1.57e-05	3.64e-05	1.92562e-14	0.261499	0.0133314	0.232836	0.0650404	89.2883	25.3034	0.22782	0.06364
94241-03	ETH17-14A1	0.0332482	0.0021932	0.129913	0.0003577	0.0015271	0.0001861	0.0001841	7.82e-05	1.1e-06	3.36e-05	1.46802e-14	0.255745	0.0180351	0.253265	0.0792479	99.313	31.761	0.24781	0.07754
94241-04	ETH17-14A1	0.0619256	0.0022272	0.108973	0.0003097	0.0012942	0.0001858	-3.12e-05	7.96e-05	0.0001681	4.08e-05	1.23139e-14	0.567863	0.0218864	0.106691	0.113869	18.8125	20.0884	0.1044	0.11142
94241-05	ETH17-14A1	0.0144568	0.001628	0.0747491	0.0002712	0.0006694	0.0001075	-9.86e-06	7.96e-05	2.87e-05	2.77e-05	8.44665e-15	0.193267	0.0232637	0.077727	0.112823	40.37	58.7751	0.07606	0.1104
94241-06	ETH17-14A1	0.0271707	0.0023345	0.0562125	0.0002682	0.0008701	0.0001901	-0.0001877	9.3e-05	1.56e-05	3.64e-05	6.35201e-15	0.483015	0.0444125	0.397697	0.198023	82.4624	41.6664	0.38912	0.19373
94241-07	ETH17-14A1	0.0433308	0.0023345	0.0896654	0.0003202	0.0008278	0.0002059	0.000109	7.98e-05	0.00012	2.7e-05	1.01322e-14	0.482908	0.0278646	0.0834203	0.0941124	17.3006	19.5391	0.08163	0.09209
94241-08	ETH17-14A1	0.0497672	0.0024042	0.203603	0.0004866	0.0024073	0.0002059	0.0002583	0.0001355	2.4e-06	2.55e-05	2.30071e-14	0.24426	0.0126267	0.240711	0.0394387	98.8417	16.8859	0.23553	0.03859
94241-09	ETH17-14A1	0.0689834	0.0024759	0.148302	0.0004057	0.0014546	0.000214	7.25e-05	0.0001328	0.0001445	3e-05	1.67581e-14	0.464824	0.0178853	0.173533	0.0629438	37.3916	13.6276	0.1698	0.06159
94241-11	ETH17-14A1	0.0265871	0.0024207	0.101178	0.0003254	0.0013808	0.0001827	-7.28e-05	8.84e-05	7.93e-05	3.58e-05	1.14331e-14	0.262588	0.0255774	0.0276527	0.108635	10.5602	41.4971	0.02706	0.1063
94241-12	ETH17-14A1	0.0493344	0.0020809	0.182889	0.000436	0.0021714	0.0001942	8.4e-05	9.08e-05	2e-06	3.38e-05	2.06664e-14	0.26956	0.0121777	0.2658	0.0565299	98.8728	21.4384	0.26008	0.05531
94241-14	ETH17-14A1	0.040617	0.0023345	0.112394	0.0003354	0.0015063	0.0001587	-2.15e-05	7.38e-05	3.94e-05	4.33e-05	1.27005e-14	0.361124	0.0222291	0.255734	0.117014	70.9597	32.7236	0.25023	0.11449
94241-15	ETH17-14A1	0.0618663	0.0022804	0.191644	0.0004459	0.0021463	0.0001972	3.78e-05	8.77e-05	1.83e-05	4.1e-05	2.16558e-14	0.322589	0.0127452	0.293416	0.0651086	91.1629	20.506	0.2871	0.0637
94241-17	ETH17-14A1	0.0512329	0.0020518	0.15935	0.000386	0.001813	0.0002015	-3.03e-05	7.5e-05	8.02e-05	4.67e-05	1.80066e-14	0.321282	0.0137921	0.170221	0.0885	53.1024	27.6901	0.16656	0.08659
94241-18	ETH17-14A1	0.0291357	0.0018439	0.103712	0.0003354	0.0016341	0.0001532	-8.78e-05	0.0001012	1.2e-06	4.17e-05	1.17195e-14	0.280728	0.0190362	0.276209	0.121535	98.6471	43.8536	0.27026	0.11891
94241-20	ETH17-14A1	0.0901646	0.002	0.127463	0.0003382	0.0019499	0.000187	0.0002256	0.0001109	0.0001983	3.85e-05	1.44033e-14	0.706873	0.0169048	0.243156	0.0916438	34.434	12.9989	0.23792	0.08967
94241-21	ETH17-14A1	0.13823	0.0025612	0.146197	0.0003365	0.0014451	0.0001516	3.54e-05	9.06e-05	0.0002191	3.81e-05	1.65203e-14	0.944831	0.0188914	0.496975	0.0799611	52.64	8.52339	0.48625	0.07822
94241-24	ETH17-14A1	0.0349003	0.002126	0.0789984	0.0003172	0.0006531	0.0001947	0.0001133	7.02e-05	3.8e-05	2.69e-05	8.92682e-15	0.441467	0.0288724	0.297859	0.105502	67.5815	24.2882	0.29144	0.10322
94241-25	ETH17-14A1	0.0352071	0.0023345	0.0969172	0.0002979	0.0015331	0.0002237	0.0001951	7.85e-05	7.65e-05	3.47e-05	1.09516e-14	0.363009	0.0258198	0.12814	0.109807	35.3701	30.3999	0.12539	0.10744
94241-26	ETH17-14A1	0.0452122	0.0028601	0.130027	0.0003869	0.0017722	0.0002408	0.0001089	8.88e-05	2e-06	4.14e-05	1.46931e-14	0.347463	0.0235828	0.342698	0.0978804	98.8359	28.9144	0.33531	0.09576
94241-29	ETH17-14A1	0.0359839	0.0019799	0.0483883	0.0002318	0.0006598	0.000141	-6.5e-05	8.26e-05	4.16e-05	2.48e-05	5.46788e-15	0.743113	0.044007	0.485129	0.158854	65.348	21.6957	0.47466	0.1554
94241-30	ETH17-14A1	0.0414703	0.0022672	0.0912494	0.0002986	0.0012071	0.000164	2.49e-05	9.56e-05	1.4e-06	3.64e-05	1.03112e-14	0.454144	0.0266756	0.449035	0.12184	99.0342	27.4112	0.43935	0.1192
94241-32	ETH17-14A1	0.0264443	0.0019105	0.0865131	0.0003167	0.0010708	0.0002193	3.68e-05	7.36e-05	4.32e-05	3.36e-05	9.77598e-15	0.305447	0.0237059	0.155984	0.118275	51.1896	38.9903	0.15263	0.11573
94241-33	ETH17-14A1	0.0200325	0.0022825	0.0580072	0.0002687	0.000507	0.0001858	-0.0001281	9.17e-05	2.11e-05	3.36e-05	6.55481e-15	0.345094	0.0422283	0.234304	0.177902	68.0404	52.2413	0.22926	0.17406
94241-35	ETH17-14A1	0.154113	0.0026401	0.0838461	0.0002591	0.0015117	0.0001316	1.66e-05	8.54e-05	0.000413	4.16e-05	9.47461e-15	1.83672	0.0343195	0.366792	0.151991	19.9779	8.2824	0.35889	0.1487
94241-39	ETH17-14A1	0.0262688	0.0017029	0.0809435	0.0002777	0.000861	0.0001319	7.98e-05	7.21e-05	7.6e-06	2.4e-05	9.14662e-15	0.324296	0.0226114	0.296062	0.0914562	91.4992	28.8814	0.28969	0.08948
94241-41	ETH17-14A1	0.0403491	0.0017804	0.0603228	0.0002687	0.0012159	0.0001389	8.8e-05	8.35e-05	0.0001134	3.36e-05	6.81648e-15	0.668397	0.0318452	0.108091	0.169191	16.1892	25.3493	0.10577	0.16555
94241-44	ETH17-14A1	0.0977432	0.0020809	0.0793892	0.0003163	0.0007047	0.0002147	7.67e-05	8.57e-05	0.0002676	3.98e-05	8.97098e-15	1.23029	0.0286337	0.224308	0.152319	18.2429	12.3919	0.21948	0.14903
94241-46	ETH17-14A1	0.0135019	0.0017029	0.0219184	0.0001639	0.0001561	0.0001182	0.0001739	9.16e-05	3.72e-05	4.11e-05	2.47678e-15	0.615554	0.0836094	0.113144	0.565802	18.4019	92.0516	0.11071	0.55363
94241-47	ETH17-14A1	0.0477782	0.0016971	0.0952902	0.0002777	0.0008321	0.0001542	-1.96e-05	7.48e-05	7.93e-05	4.1e-05	1.07678e-14	0.501028	0.0191997	0.251687	0.129831	50.3074	26.0115	0.24627	0.12703
94241-49	ETH17-14A1	0.0665222	0.0020809	0.129832	0.0003747	0.0012792	0.0001841	0.0003108	0.0001011	0.0001315	3.41e-05	1.46711e-14	0.511991	0.017298	0.210449	0.0803138	41.1621	15.76	0.20592	0.07858
94241-52	ETH17-14A1	0.0990082	0.0022804	0.0648101	0.0002779	0.0008513	0.0001336	-7.37e-05	0.0001037	0.0002483	4.46e-05	7.32354e-15	1.52653	0.0384649	0.38208	0.208794	25.0414	13.6943	0.37384	0.20427
94241-53	ETH17-14A1	0.0193324	0.002	0.0594059	0.0002283	0.0010481	0.0001488	0.000198	7.96e-05	2e-06	3.61e-05	6.71287e-15	0.325188	0.0362204	0.316801	0.185011	97.6381	57.9109	0.30998	0.18101
94241-54	ETH17-14A1	0.135082	0.0025239	0.114104	0.0003376	0.0018212	0.0002223	-0.0001139	6.98e-05	0.0003046	4.11e-05	1.28937e-14	1.18297	0.0240818	0.385344	0.110215	32.5945	9.33973	0.37704	0.10783
94241-55	ETH17-14A1	0.0831767	0.0024083	0.101057	0.000285	0.0015511	0.000181	1.12e-06	9.25e-05	0.0002304	3.42e-05	1.14195e-14	0.822453	0.0257491	0.141674	0.104204	17.2411	12.6888	0.13863	0.10196
94241-56	ETH17-14A1	0.0329831	0.0018439	0.0735803	0.0002467	0.0006711	0.0001769	7.43e-05	6.79e-05	7.92e-05	3.22e-05	8.31457e-15	0.447926	0.0269982	0.12653	0.13333	28.2939	29.8557	0.12381	0.13046
94241-57	ETH17-14A1	0.0601386	0.0020809	0.0826153	0.0002784	0.0005366	0.000125	0.000145	7.15e-05	8.11e-05	3.71e-05	9.33553e-15	0.727393	0.0272172	0.434601	0.136781	59.8073	18.9349	0.42523	0.13381
94241-58	ETH17-14A1	0.0624256	0.002126	0.0922534	0.0002963	0.0011535	0.000136	9.45e-05	0.0001118	0.0001258	4.18e-05	1.04246e-14	0.67617	0.024898	0.269261	0.137362	39.8643	20.3805	0.26346	0.13439
94241-59	ETH17-14A1	0.0268237	0.0016971	0.0623136	0.0002703	0.0008652	0.0001844	3.06e-05	8.91e-05	1.3e-06	3.19e-05	7.04144e-15	0.430141	0.0293631	0.423574	0.15556	98.6404	36.7589	0.41444	0.15219
94241-60	ETH17-14A1	0.106664	0.0023345	0.144768	0.0003347	0.0018726	0.000211	0.000433	0.0001275	0.0001314	3.76e-05	1.63588e-14	0.736241	0.0174471	0.466672	0.0794042	63.4476	10.8827	0.4566	0.07768
94241-61	ETH17-14A1	0.0346531	0.0016279	0.0589856	0.0002573	0.0007704	0.0001628	0.0001082	7.31e-05	6.56e-05	3.55e-05	6.66537e-15	0.587044	0.0298159	0.255728	0.182059	43.6157	31.1176	0.25022	0.17813
94241-62	ETH17-14A1	0.0255691	0.0019799	0.0950782	0.0002955	0.0017649	0.000222	5.62e-05	7.01e-05	8e-07	3.82e-05	1.07438e-14	0.268726	0.0224223	0.266185	0.121979	99.3241	46.1627	0.26045	0.11934
94241-64	ETH17-14A1	0.122984	0.0025	0.162418	0.0003959	0.0028013	0.0001999	0.0001526	9.54e-05	0.0002378	2.84e-05	1.83532e-14	0.756639	0.0166844	0.319954	0.0548036	42.3269	7.2979	0.31306	0.05362
94241-65	ETH17-14A1	0.0861438	0.0022023	0.0858695	0.0003352	0.0008312	0.0001198	0.0001882	7.79e-05	0.0001852	2.98e-05	9.70325e-15	1.00244	0.0279144	0.359534	0.107294	35.8915	10.7474	0.35178	0.10497
94241-67	ETH17-14A1	0.028086	0.0016971	0.0674692	0.0002467	0.0007612	0.0001612	8.74e-05	9.11e-05	4.83e-05	2.28e-05	7.62402e-15	0.415964	0.0271189	0.202439	0.104416	48.7525	25.3174	0.19808	0.10216
94241-68	ETH17-14A1	0.0781331	0.0017032	0.113658	0.0003453	0.0014547	0.0001939	-6.05e-05	8.07e-05	0.000221	2.72e-05	1.28434e-14	0.686921	0.0162845	0.105745	0.0732242	15.4104	10.6738	0.10347	0.07165
Blank (AVG ± SD)		0.01051	0.0012	0.0006148	7.2e-05	0.000284	0.00011	0.0002528	8.5e-05	0.000135	1.9e-05
Sample ETH17-14C, J: 0.0005437 ± 0.00000197, D: 1.016568 ± 0.0006191
94242-01	ETH17-14C	0.0462762	0.0016401	0.0920163	0.0003147	0.001131	0.000172	-0.000163	7.96e-05	0.0001175	3.22e-05	1.03978e-14	0.502533	0.019273	0.119651	0.106313	23.8445	21.2021	0.11761	0.1045
94242-02	ETH17-14C	0.0735527	0.0018439	0.114075	0.0003339	0.0015988	0.0002077	8.6e-05	6.24e-05	0.0001987	2.7e-05	1.28905e-14	0.644286	0.0175171	0.124466	0.0727893	19.3403	11.3185	0.12235	0.07155
94242-03	ETH17-14C	0.0449799	0.0018385	0.147143	0.0004035	0.0015074	0.0001897	-0.0001527	7.41e-05	3.65e-05	3.76e-05	1.66271e-14	0.305457	0.0134796	0.229911	0.0775042	75.4484	25.6201	0.22599	0.07618
94242-06	ETH17-14C	0.0264111	0.0015367	0.0743509	0.000287	0.0008514	0.0001152	0.0001351	6.15e-05	6.95e-05	3.02e-05	8.40165e-15	0.354952	0.0222983	0.0764974	0.123341	21.5957	34.8418	0.0752	0.12124
94242-07	ETH17-14C	0.0497685	0.0015556	0.105116	0.0002966	0.0014555	0.0001813	-8.96e-05	9.68e-05	6.65e-05	3.33e-05	1.18781e-14	0.473102	0.015997	0.283129	0.0958165	59.9381	20.3695	0.2783	0.09417
94242-10	ETH17-14C	0.0818828	0.0017649	0.0999682	0.0003054	0.0014285	0.0001739	0.0001269	0.0001076	0.0001975	3.26e-05	1.12964e-14	0.818464	0.0191966	0.229268	0.0990258	28.0368	12.1228	0.22536	0.09733
94242-11	ETH17-14C	0.182679	0.0027313	0.15041	0.000404	0.0018019	0.000195	8.33e-05	0.0001026	0.000549	2.88e-05	1.69963e-14	1.21362	0.0198664	0.124272	0.0605315	10.246	4.98745	0.12216	0.0595
94242-12	ETH17-14C	0.0481724	0.001562	0.0758297	0.0002261	0.0015254	0.0001574	7.76e-05	7.44e-05	0.0001224	3.7e-05	8.56876e-15	0.634786	0.0222711	0.153586	0.147313	24.2227	23.2456	0.15097	0.1448
94242-15	ETH17-14C	0.0989646	0.0019723	0.138985	0.000384	0.002328	0.0001124	-0.0001058	8.35e-05	0.0001298	3.69e-05	1.57053e-14	0.711508	0.0154251	0.431859	0.0806391	60.7589	11.4076	0.42447	0.07925
94242-16	ETH17-14C	0.0470276	0.0016101	0.0496056	0.0002184	0.0005082	9.83e-05	-8.16e-05	9.33e-05	0.0001104	2.5e-05	5.60543e-15	0.947303	0.0352272	0.281351	0.154385	29.7234	16.34	0.27655	0.15174
94242-18	ETH17-14C	0.0518187	0.0017029	0.0662967	0.0002569	0.0008663	0.0001914	-0.0001212	7.12e-05	0.0001223	2.97e-05	7.49153e-15	0.781018	0.0278426	0.228702	0.136415	29.3102	17.5079	0.2248	0.13408
94242-19	ETH17-14C	0.0403695	0.0014866	0.126391	0.0003254	0.0014732	0.0001482	-1.53e-06	8.2e-05	6.95e-05	2.33e-05	1.42822e-14	0.319156	0.0126939	0.154318	0.0565473	48.4629	17.847	0.15169	0.05558
94242-21	ETH17-14C	0.0795285	0.0016401	0.0872168	0.0002861	0.0013451	0.0002	5.91e-06	5.55e-05	0.0001851	3.31e-05	9.8555e-15	0.911146	0.0204973	0.277452	0.115109	30.4753	12.6573	0.27272	0.11314
94242-23	ETH17-14C	0.15663	0.0023846	0.0546464	0.0002363	0.0005312	0.0001247	-5.58e-05	0.0001069	0.0004683	2.83e-05	6.17504e-15	2.86403	0.0487968	0.30578	0.161636	10.6793	5.64274	0.30056	0.15886
94242-24	ETH17-14C	0.0562703	0.0013661	0.0856006	0.0002556	0.0009881	0.0001904	0.000115	9.18e-05	0.0001476	2.98e-05	9.67287e-15	0.656849	0.017306	0.142583	0.105397	21.7311	16.0708	0.14016	0.1036
94242-29	ETH17-14C	0.111331	0.0018601	0.142368	0.0003829	0.0020361	0.0001354	2.62e-05	8.63e-05	0.0002871	2.9e-05	1.60876e-14	0.781382	0.014242	0.179252	0.0624	22.9618	7.99961	0.1762	0.06133
94242-32	ETH17-14C	0.0247555	0.0012791	0.0967685	0.000295	0.0012335	0.0001396	0.0001261	5.89e-05	1.1e-06	3e-05	1.09348e-14	0.255622	0.0142461	0.252442	0.0936332	99.0379	37.0895	0.24814	0.09203
94242-34	ETH17-14C	0.0627444	0.0014469	0.0528689	0.0002265	0.0005497	0.0001415	0.0001976	9.42e-05	0.0001231	3.78e-05	5.97419e-15	1.18586	0.0299357	0.493051	0.215368	41.6021	18.1956	0.48461	0.21165
94242-35	ETH17-14C	0.0459074	0.0015556	0.0631608	0.0002352	0.0007073	0.0001524	2.83e-05	0.0001022	9.56e-05	3.68e-05	7.13717e-15	0.726263	0.0266503	0.274221	0.175701	37.7957	24.2494	0.26954	0.17269
94242-36	ETH17-14C	0.102151	0.0017804	0.121383	0.0003056	0.0014149	0.0001703	-0.0001741	7.91e-05	0.0002558	2.58e-05	1.37162e-14	0.840898	0.0159434	0.21038	0.0653891	25.0404	7.79201	0.20679	0.06427
94242-37	ETH17-14C	0.068214	0.0014213	0.111012	0.0003056	0.0015519	0.0001132	-0.0001522	8.7e-05	0.0001728	2.88e-05	1.25444e-14	0.613989	0.0138901	0.147966	0.0787439	24.1281	12.8482	0.14545	0.0774
94242-39	ETH17-14C	0.190129	0.0027857	0.214703	0.0005227	0.0028543	0.0001924	2.98e-05	7.08e-05	0.0004603	4.75e-05	2.42615e-14	0.884845	0.0141482	0.24466	0.0675015	27.6729	7.64236	0.24049	0.06635
94242-41	ETH17-14C	0.0643438	0.0015643	0.099	0.0002838	0.0021686	0.0002062	0.0001041	8.46e-05	0.0001398	3.62e-05	1.1187e-14	0.649423	0.0171043	0.228696	0.110562	35.2546	17.0636	0.2248	0.10867
94242-43	ETH17-14C	0.0307617	0.0012474	0.055371	0.0002159	0.0005745	0.0001488	0.0002201	8.65e-05	2.67e-05	3.24e-05	6.25692e-15	0.555116	0.0243223	0.413328	0.176524	74.5542	31.9824	0.40626	0.17349
94242-44	ETH17-14C	0.0394729	0.0014142	0.0447531	0.000215	0.0004452	0.0001537	0.0002738	0.0001132	6.39e-05	3e-05	5.0571e-15	0.881315	0.0342569	0.458977	0.202995	52.1198	23.1248	0.45112	0.1995
94242-45	ETH17-14C	0.0436963	0.0013932	0.06774	0.0002846	0.0005827	0.000123	0.0001828	8.16e-05	7.6e-05	2.88e-05	7.65462e-15	0.644547	0.0222876	0.310877	0.12896	48.2857	20.0873	0.30557	0.12675
Blank (AVG ± SD)		0.009122	0.00096	0.0005494	6.3e-05	0.0001721	6.8e-05	0.0001608	4.4e-05	5.59e-05	2.5e-05
Excluded runs
94241-01	ETH17-14A1	0.0222952	0.0023896	0.0965746	0.0005716	0.0013481	0.000255	4.31e-05	0.000144	7.91e-05	3.78e-05	1.71498e-16	0.230697	0.0266531	-0.0141246	0.119864	-6.14201	52.0937	-0.0138216	0.117293
94241-10	ETH17-14A1	0.0521124	0.0023601	0.0816159	0.0003254	0.0012308	0.0001462	-1.2e-05	8.7e-05	0.0002386	3.47e-05	1.44936e-16	0.638055	0.0310101	-0.234868	0.130471	-36.8522	20.5368	-0.229843	0.127687
94241-13	ETH17-14A1	0.038112	0.0022672	0.0636398	0.0002766	0.0007224	0.0001506	-4.31e-05	8.5e-05	3e-06	4.4e-05	1.13013e-16	0.598444	0.0381717	0.583193	0.209993	97.5709	35.6073	0.570588	0.205422
94241-16	ETH17-14A1	0.114483	0.0024207	0.128321	0.0003664	0.0017002	0.0001921	2.13e-05	9.3e-05	0.0003451	3.83e-05	2.27878e-16	0.891525	0.0203516	0.0885399	0.091273	9.93942	10.2459	0.0866379	0.0893101
94241-19	ETH17-14A1	0.014853	0.0019849	0.0289794	0.0001935	0.0004208	0.0001861	0.0001439	0.0001118	1.3e-06	3.5e-05	5.14626e-16	0.51217	0.0733394	0.501077	0.367601	97.9714	73.0567	0.490258	0.359615
94241-22	ETH17-14A1	0.0210515	0.0025	0.0196067	0.0001552	1.88e-05	0.0001431	6.67e-05	8.2e-05	1.8e-06	3.81e-05	3.48184e-16	1.07292	0.136741	1.04625	0.595376	97.5785	56.7199	1.02351	0.582271
94241-23	ETH17-14A1	0.0848234	0.0021633	0.0900514	0.0002976	0.0011857	0.0001749	0.000118	6.7e-05	0.0001267	3.66e-05	1.59916e-15	0.941269	0.0259269	0.52157	0.124044	55.454	13.2621	0.510306	0.121348
94241-27	ETH17-14A1	0.016935	0.0019849	0.0561821	0.0002503	0.0010156	0.0001981	-1.57e-05	9.2e-05	6.22e-05	2.55e-05	9.97708e-16	0.301214	0.0378714	-0.0297172	0.140587	-9.8898	46.8006	-0.0290797	0.137572
94241-28	ETH17-14A1	0.0338548	0.0019849	0.0931779	0.000299	0.001701	0.0002322	0.0001529	8.05e-05	0.0001529	3.26e-05	1.6547e-15	0.363073	0.0228569	-0.125971	0.107015	-34.7653	29.6026	-0.123272	0.104726
94241-31	ETH17-14A1	0.0791369	0.0022023	0.072215	0.0002695	0.0006562	0.000164	-2.76e-05	0.0001047	0.0001117	3.85e-05	1.28243e-15	1.09506	0.0329793	0.632436	0.162296	57.7923	14.9153	0.618759	0.158759
94241-34	ETH17-14A1	0.0791745	0.0022023	0.0792535	0.000297	0.0010421	0.000139	0.0001097	7.44e-05	0.0002646	2.66e-05	1.40744e-15	0.998277	0.030067	0.0023211	0.104608	0.232679	10.4833	0.0022713	0.102363
94241-36	ETH17-14A1	0.0625076	0.0018601	0.0769417	0.0002794	0.0015743	0.0001506	0.0002173	8.06e-05	0.00022	3.55e-05	1.36636e-15	0.811812	0.0261259	-0.0398751	0.140139	-4.91621	17.2763	-0.0390198	0.137135
94241-37	ETH17-14A1	0.0216014	0.0017804	0.067223	0.0002848	0.0008697	0.0002032	0.0001486	9.23e-05	0.0001005	4e-05	1.19378e-15	0.321106	0.0284547	-0.124298	0.179798	-38.7972	56.2105	-0.121635	0.175952
94241-38	ETH17-14A1	0.0066367	0.0019233	0.0045051	0.000236	6.81e-05	0.0001938	0.0087091	0.000327	2.94e-05	3.57e-05	8.00063e-17	1.47207	0.466064	0.715736	2.43675	48.1388	164.454	0.700242	2.38353
94241-40	ETH17-14A1	0.135337	0.0025807	0.0943476	0.0003065	0.0011576	0.0001638	0.000156	0.000111	0.0001135	2.69e-05	1.67547e-15	1.43341	0.0297843	1.07477	0.0901054	75.0178	6.44389	1.0514	0.0881206
94241-42	ETH17-14A1	0.0336899	0.002364	0.133436	0.0006288	0.0018988	0.0002625	2.9e-05	0.0001436	0.0001186	4.45e-05	2.36964e-15	0.252295	0.0191148	-0.0134972	0.101326	-5.36531	40.2382	-0.0132077	0.0991522
94241-43	ETH17-14A1	0.0638926	0.0018439	0.0743203	0.0002593	0.000846	0.0001473	0.0001204	0.0001113	7.73e-05	3.54e-05	1.31984e-15	0.859062	0.0268359	0.548969	0.144432	63.9571	16.9259	0.537109	0.141291
94241-45	ETH17-14A1	0.0225421	0.002095	0.003285	0.0001773	9.33306e-06	0.0002081	0.0001956	0.0001628	0.000107	3.39e-05	5.8338e-17	6.85702	0.789567	-2.82252	3.16317	-41.1534	46.1617	-2.76406	3.10003
94241-48	ETH17-14A1	0.121821	0.002	8.26e-05	0.00014	0.000299	0.00014	-0.0002445	5.5e-05	0.0004351	3.7e-05	1.46709e-18	1473.53	2645.11	-97.8894	218.742	-6.75158	9.24062	-98.4195	226.022
94241-50	ETH17-14A1	0.0369601	0.002512	0.0009971	0.0001743	0.0002261	0.000214	0.0001601	0.0001445	2.7e-05	4.52e-05	1.77081e-17	37.0386	7.35718	29.0838	14.8156	78.4546	37.6151	28.238	14.2731
94241-51	ETH17-14A1	0.0372695	0.0024759	0.0587992	0.0002588	0.0008217	0.0001287	0.0001061	9.41e-05	0.0001989	3.58e-05	1.04421e-15	0.633374	0.045359	-0.375369	0.187257	-59.3328	29.857	-0.367351	0.183276
94241-63	ETH17-14A1	0.0180459	0.0014799	0.0589199	0.0002372	0.0004991	0.0001703	4.63e-05	0.0001135	5.53e-05	2.5e-05	1.04635e-15	0.306049	0.0270571	0.0256	0.129451	8.38461	42.4034	0.0250504	0.126672
94241-66	ETH17-14A1	0.0290518	0.0013	0.0289763	0.00019	0.0005726	0.0001	0.000142	4.9e-05	9.53e-05	3.5e-05	5.14589e-16	1.00185	0.0489039	0.0234813	0.363621	2.34544	36.3199	0.0229773	0.355814
94242-04	ETH17-14C	0.0296861	0.0015556	0.0593397	0.000276	0.0006934	0.000195	0.0001148	9.28e-05	9.06e-05	3.55e-05	1.05382e-15	0.499894	0.0283281	0.0448907	0.180553	8.99308	36.173	0.0441274	0.177481
94242-05	ETH17-14C	0.114252	0.0019723	0.117253	0.000373	0.0012122	0.0002062	-0.000148	8.24e-05	0.0003701	2.8e-05	2.0823e-15	0.973667	0.0184117	0.0302845	0.0735955	3.11272	7.56028	0.0297697	0.0723438
94242-08	ETH17-14C	0.108183	0.0018118	0.079947	0.0002768	0.0008386	0.0001942	-2.18e-05	0.0001123	0.0001906	3.31e-05	1.4198e-15	1.35215	0.0249091	0.639857	0.126029	47.347	9.35631	0.628875	0.123845
94242-09	ETH17-14C	0.503645	0.0036866	0.0012127	0.0002286	0.0005123	0.000214	-4.99e-06	0.0001462	0.0015908	6.93e-05	2.1537e-17	414.984	82.6875	23.644	19.2912	5.69772	4.18121	23.0941	18.7227
94242-13	ETH17-14C	0.0312651	0.001434	0.0391709	0.0002273	0.0002851	0.0001085	-9.78053e-06	8.45e-05	0.0001498	3.11e-05	6.95647e-16	0.797561	0.0397194	-0.344559	0.240251	-43.2413	30.2131	-0.338736	0.236213
94242-14	ETH17-14C	0.0892675	0.0019209	0.0857744	0.0003056	0.0009569	0.000211	0.0002054	0.0001217	0.0002949	3.33e-05	1.52328e-15	1.03993	0.0244358	0.0150231	0.118347	1.44562	11.3855	0.0147678	0.116335
94242-17	ETH17-14C	0.219967	0.0025528	0.0715937	0.0002562	0.0009092	0.0001703	-0.0001726	8.52e-05	0.0006849	3.96e-05	1.27145e-15	3.07008	0.0401533	0.213638	0.169419	6.96045	5.51528	0.209995	0.166521
94242-20	ETH17-14C	0.0092135	0.0018099	0.0018377	0.0001778	8.39e-05	0.0001933	-5.12e-05	0.0001376	3.4e-05	3.57e-05	3.26363e-17	5.00975	1.17593	-0.534929	5.89664	-10.6811	117.739	-0.525916	5.79813
94242-22	ETH17-14C	0.10375	0.0018358	0.0718316	0.000227	0.0008604	0.000214	7.17e-05	8.75e-05	0.0001828	3.4e-05	1.2757e-15	1.44324	0.0279452	0.683947	0.143908	47.4134	10.0089	0.6722	0.14141
94242-25	ETH17-14C	0.088767	0.0017089	0.0977973	0.000285	0.0017787	0.0001769	8.08e-05	7.12e-05	0.0001345	3.47e-05	1.73683e-15	0.906957	0.0190217	0.496813	0.107573	54.8219	11.9152	0.488305	0.105717
94242-26	ETH17-14C	0.108911	0.0014001	0.132842	0.0003648	0.0014718	0.0001604	0.0002551	7.57e-05	0.0001446	3.31e-05	2.35921e-15	0.819214	0.011601	0.495014	0.0752674	60.4787	9.22605	0.486537	0.0739685
94242-27	ETH17-14C	0.135703	0.0020809	0.0069915	0.0001035	0.0001723	0.0001324	0.0002886	8.49e-05	0.000409	2.8e-05	1.24166e-16	19.3945	0.441373	1.97137	1.23924	10.1624	6.38413	1.93684	1.21688
94242-28	ETH17-14C	0.148509	0.0019	0.0121386	0.00013	-2.07798e-06	0.00013	5.82e-05	6.9e-05	0.0004881	2.5e-05	2.15575e-16	12.2248	0.218608	0.230511	0.637783	1.88565	5.21299	0.22658	0.626867
94242-30	ETH17-14C	0.003088	0.0018472	0.0006652	0.0001695	-0.0001225	0.0001952	4.79e-05	0.0001476	2.52e-05	3.63e-05	1.1813e-17	4.6388	3.23531	-6.64861	16.6532	-143.285	366.952	-6.54748	16.4296
94242-31	ETH17-14C	0.009737	0.0018953	7.99e-05	0.0001636	1.09e-05	0.0001842	8.43e-05	0.0001436	2.57e-05	3.91e-05	1.4197e-18	121.71	264.365	26.6448	160.174	21.7482	121.931	26.0042	155.204
94242-33	ETH17-14C	0.0374142	0.0020379	0.0037358	0.0001747	-0.0001243	0.0001875	-3.71e-05	0.0001445	0.0001195	4.24e-05	6.63463e-17	10.0071	0.768015	0.455604	3.44185	4.5534	34.3566	0.447806	3.38252
94242-38	ETH17-14C	0.102052	0.0017	5.92e-05	0.00011	0.0003331	9e-05	-0.0001589	5.1e-05	0.0003739	3.5e-05	1.05146e-18	1722.34	3389.59	-160.643	357.267	-9.48571	10.3979	-165.239	384.804
94242-40	ETH17-14C	1.08482	0.0043039	0.10298	0.0003147	0.0014555	0.0002236	0.0002414	0.0001173	0.0035148	6.96e-05	1.82889e-15	10.5259	0.0568035	0.34456	0.208662	3.27362	1.96388	0.338674	0.205078
94242-42	ETH17-14C	0.0955862	0.001622	0.133359	0.0003346	0.0014091	0.0001739	-0.0001046	7.05e-05	0.0003289	2.97e-05	2.36842e-15	0.716193	0.0132199	-0.020994	0.067819	-2.93434	9.47469	-0.0206374	0.0666673
