# Supplementary material for: Age of the oldest known Homo sapiens from eastern Africa
Source: Nature. 2022 Jan 12;601(7894):579–83. doi: 10.1038/s41586-021-04275-8 (PMC8791829; doi:10.1038/s41586-021-04275-8)
Supplement: Supplementary file 7 — Decay constants and correction factors. [file 41586_2021_4275_MOESM7_ESM.xlsx]

## Sheet: Sheet1
Table S5. Decay constants and correction factors
All uncertainties are reported at the 1-sigma level
	Renne et al. 2011 calibration			Kuiper et al. 2008 calibration
		Uncertainty	Reference		Uncertainty	Reference
Atmospheric argon ratios
(40Ar/36Ar)Atm	298.56	0.31	Lee et al., 2006	298.56	0.31	Lee et al., 2006
(38Ar/36Ar)Atm	0.1885	0.0003	Lee et al., 2006	0.1885	0.0003	Lee et al., 2006
Interfering isotope production ratios
(40Ar/39Ar)K	0.00073	9.2e-05	Renne et al., 2005	0.00073	9.2e-05	Renne et al., 2005
(38Ar/39Ar)K	0.0122	0	Renne et al., 2005	0.0122	0	Renne et al., 2005
(37Ar/39Ar)K	0.000224	0.00016	Renne et al., 2005	0.000224	0.00016	Renne et al., 2005
(39Ar/37Ar)Ca	0.000695	9e-05	Renne et al., 2005	0.000695	9e-05	Renne et al., 2005
(38Ar/37Ar)Ca	1.96e-05	8e-07	Renne et al., 2005	1.96e-05	8e-07	Renne et al., 2005
(36Ar/37Ar)Ca	0.000265	2e-05	Renne et al., 2005	0.000265	2e-05	Renne et al., 2005
(36Cl/38Cl)Cl	263	2	Renne et al., 2008	263	2	Renne et al., 2008
Decay constants
40K λε	5.757e-11	1.6e-13	Renne et al., 2011	5.8e-11	1.4e-13	Min et al. 2000
40K λβ	4.955e-10	1.34e-12	Renne et al., 2011	4.884e-10	9.9e-12	Min et al. 2000
39Ar	0.00258	3e-05	Stoenner et al., 1965	0.00258	3e-05	Stoenner et al., 1965
37Ar	0.0543	0.0006	Renne & Norman, 2001	0.0543	0.0006	Renne & Norman, 2001
36Cl λβ	2.35e-06	2e-07	Endt, 1998	2.35e-06	2e-07	Endt, 1998
Standard age
Fish Canyon sanidine	28.294	0.036	Renne et al., 2011	28.201	0.046	Kuiper et al 2008
References
Lee, J. Y. et al. A redetermination of the isotopic abundances of atmospheric Ar. Geochim. Cosmochim. Acta 70, 4507–4512 (2006).
Renne, P. R., Knight, K. B., Nomade, S., Leung, K. N. & Lou, T. P. Application of deuteron–deuteron (D–D) fusion neutrons to 40Ar/39Ar geochronology. Appl. Radiat. Isot. 62, 25–32 (2005).
Renne, P. R., Sharp, Z. D. & Heizler, M. T. Cl-derived argon isotope production in the CLICIT facility of OSTR reactor and the effects of the Cl-correction in 40Ar/39Ar geochronology. Chem. Geol. 255, 463–466 (2008).
Stoenner, R. W., Schaeffer, O. A. & Katcoff, S. Half-Lives of Argon-37, Argon-39, and Argon-42. Science (80-. ). 148, 1325–1328 (1965).
Renne, P. R. & Norman, E. B. Determination of the half-life of Ar-37 by mass spectrometry. Phys. Rev. C 63, 047302 (2001).
Endt, P. M. Supplement to energy levels of A = 21–44 nuclei (VII). Nucl. Phys. A 633, 1–220 (1998).
Min, K., Mundil, R., Renne, P. R. & Ludwig, K. R. A test for systematic errors in 40Ar/39Ar geochronology through comparison with U/Pb analysis of a 1.1-Ga rhyolite. Geochim. Cosmochim. Acta 64, 73–98 (2000).
