# Supplementary material for: Age of the oldest known Homo sapiens from eastern Africa
Source: Nature. 2022 Jan 12;601(7894):579–83. doi: 10.1038/s41586-021-04275-8 (PMC8791829; doi:10.1038/s41586-021-04275-8)
Supplement: Supplementary file 8 — Average compositions of EPMA secondary standards for years 2018–2019. [file 41586_2021_4275_MOESM8_ESM.xlsx]

## Sheet: Sheet1
Table S6. Average compositions of EPMA secondary standards for years 2018-2019
Concentrations in wt%, normalised to 100% anhydrous. Key: SD = standard deviation; n = number of analyses; FeO* = total Fe as FeO; LOD = detection limit
Standard	n	SiO2	TiO2	Al2O3	FeO*	MnO	MgO	CaO	Na2O	K2O	P2O5	Cl
STH-S6	91	63.8529	0.717625	17.6644	4.46443	0.0780469	1.9912	5.32876	4.40288	1.34919	0.150562	<LOD
SD		0.216792	0.0115341	0.160134	0.123855	0.0223598	0.022486	0.0737594	0.209531	0.0389519	0.0518931	<LOD
%RSD		0.339518	1.60726	0.906533	2.77426	28.6492	1.12927	1.38418	4.75895	2.88705	34.4664
Georem preferred value		63.7	0.703	17.8	4.37	0.076	1.97	5.28	4.44	1.29	0.164	231
ATHO-G	70	76.0422	0.246344	12.1587	3.34738	0.115245	0.0978195	1.75725	3.36511	2.80847	0.0253395	0.0414262
SD		0.438565	0.00883499	0.190359	0.12946	0.0236796	0.00600712	0.0409566	0.507283	0.048936	0.012897	0.0119783
%RSD		0.576739	3.58645	1.56562	3.86749	20.5472	6.14103	2.33072	15.0748	1.74244	50.8968	28.9148
Georem preferred value (1)		75.6	0.255	12.2	3.27	0.106	0.103	1.7	3.75	2.64	0.025	0.043
Lipari obsidian	64	74.9378	0.0778812	13.0953	1.53298	0.0653226	0.0415172	0.754783	3.8533	5.33987	0.0652683	0.292128
SD		0.287797	0.00680125	0.137576	0.104128	0.0229721	0.00502042	0.0228213	0.266606	0.0758911	0.13048	0.14072
%RSD		0.384048	8.73286	1.05058	6.7925	35.1671	12.0924	3.02355	6.91891	1.42122	199.912	48.1706
References
Jochum, K. P. et al. GeoReM: A New Geochemical Database for Reference Materials and Isotopic Standards. Geostand. Geoanalytical Res. 29, 333–338 (2005).
Jarosewich, E., Nelen, J. A. & Norberg, J. A. Reference Samples for Electron Microprobe Analysis*. Geostand. Newsl. 4, 43–47 (1980).
Jarosewich, E., Nelen, J.A., and Norberg, J.A. Corrections. Geostand. Newsl. 4, 257–258 (1980).
