# Supplementary material for: Age of the oldest known Homo sapiens from eastern Africa
Source: Nature. 2022 Jan 12;601(7894):579–83. doi: 10.1038/s41586-021-04275-8 (PMC8791829; doi:10.1038/s41586-021-04275-8)
Supplement: Supplementary file 9 — Standard compositions for LA-ICP-MS analyses. [file 41586_2021_4275_MOESM9_ESM.xlsx]

## Sheet: Sheet1
Table S7. Standard compositions for LA-ICP-MS analyses
Concentrations in ppm
	run	Sr	Y	Zr	Nb	Cs	Ba	La	Ce	Pr	Nd	Sm	Eu	Gd	Dy	Er	Yb	Hf	Ta	Pb	Th	U
StHs6/80-G GeoREM(1)		482	11.4	118	6.94	1.75	298	12	26.1	3.2	13	2.78	0.953	2.59	2.22	1.18	1.13	3.07	0.42	10.3	2.28	1.01
STHS80/11-1	1	482.57	10.6251	113.955	6.4521	1.6799	306.02	10.9675	24.9845	2.9425	12.9042	2.9318	1.0058	2.3005	2.0009	1.0807	1.1663	2.5466	0.45903	10.0687	2.4717	1.07
STHS80/11-2	1	475.08	10.7	111.815	6.1311	1.8297	306.02	11.1815	25.252	3.0281	12.8079	2.7713	0.9309	2.5573	2.354	1.2412	1.1877	2.8034	0.4494	10.2827	2.3005	0.9844
STHS80/11-3	1	501.83	11.2885	111.815	6.7517	1.7762	303.88	11.4169	26.536	2.9425	12.8721	2.675	0.856	2.6108	2.354	1.2519	1.284	2.7606	0.39804	10.807	2.2149	1.0914
STHS6/80-4	2	484.71	11.2243	114.062	6.5591	1.7548	310.3	12.1017	26.8891	3.1672	13.5783	3.0174	0.92448	2.6857	2.3326	1.2626	1.1235	2.9318	0.41623	10.6572	2.2791	1.02078
STHS6/80-5	2	514.67	11.5346	125.083	7.062	1.7655	322.07	12.5083	27.4776	3.1886	13.0219	3.0174	0.97905	2.8462	2.3112	1.2947	1.07	2.9104	0.45047	10.3041	2.3112	1.07321
STHS6/80-6	2	488.99	10.9354	115.453	7.0085	1.5729	309.23	11.8556	26.3969	3.0495	13.2359	2.5573	0.98547	2.3112	2.3433	1.2198	1.0058	3.0388	0.46545	10.1757	2.4075	0.98012
STHS6/80-7	2	510.39	11.0959	116.095	6.8159	1.6264	323.14	12.0482	26.2578	3.3491	13.7495	2.7499	0.94481	2.6643	2.2256	1.30219	1.2305	2.7927	0.39269	9.8975	2.3433	1.02934
sths6/80-3	4	486.85	10.7963	115.881	6.634	1.6906	319.93	12.2836	26.75	3.1672	14.231	2.8141	0.8667	2.3219	2.0116	1.177	1.0486	3.1244	0.47187	<LOD	2.2256	1.0486
sths6/80-4	4	457.96	10.3897	105.074	6.5163	1.6799	288.9	11.2029	24.824	2.8676	12.198	2.5252	0.90736	2.3754	2.0009	1.177	1.1342	2.6108	0.3852	10.593	2.0758	1.0914
STHS6/11-5	4	490.06	10.5609	113.955	6.7731	1.6371	306.02	11.9091	26.001	3.21	12.1231	3.0816	0.9309	2.4931	2.3112	1.0807	1.0914	2.9211	0.34775	10.3148	2.14	1.0058
STHS6/805	5	481.5	10.1971	104.539	6.5912	1.5729	313.51	12.3371	27.285	3.1137	12.412	3.1351	0.8667	2.3219	1.8404	1.0593	1.0165	2.9104	0.36594	9.523	2.2684	1.0058
STHS6/806	5	471.87	10.0794	107.107	6.1632	1.6157	284.62	11.1708	24.1392	2.9639	11.4918	2.4075	0.84423	2.4931	2.1293	1.0379	1.1449	2.6964	0.41623	9.8868	2.1186	0.8346
STHS6/807	5	512.53	10.8177	118.449	6.6875	1.712	327.42	12.2515	27.071	3.1779	13.4392	2.9853	1.03469	2.3754	2.1828	1.21552	1.0058	2.8462	0.45475	9.9724	2.2684	1.0486
STHS	6	484.71	11.0103	115.132	6.3772	1.66599	300.349	11.9091	25.7228	3.0281	13.3964	2.7499	0.94267	2.568	2.247	1.177	1.2091	2.9639	0.40446	10.3255	2.30157	1.00901
average	(n=15)	488.837	10.8039	113.458	6.60878	1.68426	308.672	11.796	26.1134	3.08542	12.9615	2.81563	0.929983	2.49463	2.18891	1.18411	1.12274	2.84696	0.419822	10.216	2.26618	1.02093
%RSD		3.32053	3.85699	4.74066	4.15148	4.58243	3.99435	4.32393	3.85575	4.30488	5.61752	7.90824	6.25286	6.77319	7.61092	7.44174	7.80056	5.58912	9.37337	3.4524	4.75599	6.37071
ATHO-G GeoREM(1)		94.1	94.5	512	62.4	1.08	547	55.6	121	14.6	60.9	14.2	2.76	15.3	16.2	10.3	10.5	13.7	3.9	5.67	7.4	2.37
ATHO-1	1	100.687	96.621	530.72	62.488	0.95765	588.5	60.241	129.791	15.3973	66.34	14.98	2.8569	15.9323	16.799	10.6251	11.0317	14.124	3.9697	5.4463	8.2069	2.4931
ATHO-2	1	100.473	92.662	495.41	60.027	0.8239	567.1	56.175	125.511	14.7125	63.13	14.873	2.7499	15.087	16.799	10.8712	10.6893	14.0063	3.7878	6.0883	7.4686	2.461
ATHO-3	1	100.045	93.839	493.27	60.348	0.9844	579.94	58.422	127.865	14.5841	63.451	15.0656	2.9532	14.9907	16.3496	10.1864	10.7642	13.4178	3.638	6.1418	7.9287	2.4289
ATHO-4	2	100.045	99.082	535	59.92	0.80999	563.89	57.887	126.046	14.8302	64.521	14.5627	2.889	16.3924	17.6443	11.021	10.8177	14.4664	3.9376	5.6175	7.9501	2.4075
ATHO-5	2	95.551	93.625	502.9	58.208	0.87526	543.56	55.426	120.268	13.9207	61.632	14.7339	2.7927	14.9693	17.1735	10.2827	10.1222	13.1503	3.6594	5.4249	7.2439	2.14
ATHO-6	2	100.045	96.514	506.11	60.669	0.81641	574.59	57.78	126.26	15.1084	64.093	14.5092	2.8462	14.7874	16.7883	10.4004	11.1494	13.5783	3.8092	5.3607	7.9287	2.4075
atho-1	3	100.045	93.946	517.88	60.562	0.94909	598.13	58.957	129.363	15.7611	66.34	15.4401	2.9853	16.3389	17.548	10.9889	10.3148	13.3322	3.8627	5.8208	7.9287	2.3433
atho-2	4	101.971	95.658	528.58	61.632	0.9844	639.86	60.562	135.676	16.0714	67.196	15.301	2.8248	14.445	17.0879	10.2827	10.6465	13.4606	3.9483	5.5212	8.0464	2.8462
atho-3	4	96.193	92.555	492.2	60.134	1.0165	559.61	58.101	124.441	14.873	59.064	14.124	2.5466	14.231	16.05	10.1971	10.3362	13.696	3.7771	5.5212	7.5863	2.3219
atho-4	4	102.078	95.551	517.88	60.241	0.80143	607.76	60.134	129.684	15.1084	64.521	15.943	2.9104	15.3331	17.8583	10.7856	10.5502	13.6853	3.638	5.7352	7.7682	2.2577
ATHO5	5	100.473	94.695	509.32	60.883	0.9416	582.08	59.92	133.108	15.6755	63.986	16.264	2.7285	16.264	16.9809	11.0852	11.8235	13.9314	3.8734	6.4628	7.8431	2.5359
ATHO6	5	102.934	96.407	530.72	62.488	0.80678	584.22	60.883	134.178	15.4187	68.587	16.1356	2.8783	15.7825	18.3291	11.1601	10.6037	14.1882	3.9697	5.4998	8.3674	2.5787
ATHO	6	102.185	97.37	540.35	62.381	0.87954	608.83	60.669	132.252	15.7183	65.912	15.2689	2.8569	15.7932	17.7727	10.5823	11.0638	14.2524	3.9269	5.671	7.8538	2.4396
average	(n=14)	100.21	95.2712	515.411	60.7678	0.895919	584.467	58.8582	128.803	15.1677	64.521	15.1693	2.83221	15.4113	17.1677	10.6514	10.7626	13.7915	3.8306	5.71627	7.85545	2.43548
%RSD		2.16013	2.02914	3.25101	2.01592	8.84664	4.29094	2.97558	3.37137	3.88003	3.84657	4.27719	3.96952	4.70334	3.73703	3.34877	4.08804	2.91439	3.2395	5.77356	3.76735	6.96397
Reference
Jochum, K. P. et al. GeoReM: A New Geochemical Database for Reference Materials and Isotopic Standards. Geostand. Geoanalytical Res. 29, 333–338 (2005).
